# Supplementary material for: A Global Review of Animal–Visitor Interactions in Modern Zoos and Aquariums and Their Implications for Wild Animal Welfare
Source: Animals (Basel). 2019 Jun 8;9(6):332. doi: 10.3390/ani9060332 (PMC6617332; doi:10.3390/ani9060332)
Supplement: Supplementary file 1 [file animals-09-00332-s001.zip]

Archive with 2 entries (2 files):
- Supplementary Material File S1.xlsx
- animals-500636-supplementary-Final.docx
