# Supplementary material for: A Global Review of Animal–Visitor Interactions in Modern Zoos and Aquariums and Their Implications for Wild Animal Welfare
Source: Animals (Basel). 2019 Jun 8;9(6):332. doi: 10.3390/ani9060332 (PMC6617332; doi:10.3390/ani9060332)
Supplement: Supplementary file 1 [file animals-09-00332-s001.zip › Supplementary Material File S1.xlsx]

## Sheet: ZOOvai.data1
No.	ID	Date of review	Date of second review	Country	Region	MEMBERSHIP	SEAZA	JAZA	DTG	DWV	VdZ	DAZA	CAZA	BIAZA	AIZA	AZA	WAZA	UIZA	PAAZA	ACOPAZOA	AFdPZ	ALPZA	EAZA	AZCARM	EARAZA	ZAA	ZA	UCSZOO	Facility Category	Visitor-Animal Interaction (VAI) Advertised Y/N	HandFeeding.Direct	Non-Hand Feeding.Indirect	Petting.Direct	Riding.Direct	Walk With	Walk/Swim-Through.Indirect	Drive-Through/ Cage Dive.Indirect	Show/ Performance.Indirect
1	1	2015-09-25	2016-11-15	South Africa	Africa	Y											Y		Y										Zoo	Y	1	0	1	0	1	1	1	0
2	2	2015-09-25	2016-11-15	South Africa	Africa	Y											Y		Y										Zoo	Y	0	0	1	0	0	1	0	1
3	3	2015-09-26	2016-11-15	South Africa	Africa	Y											Y		Y										Aquarium	Y	0	0	0	0	0	0	0	1
4	4	2015-09-26	2016-11-15	South Africa	Africa	Y											Y		Y										Both	Y	1	0	1	0	0	1	1	1
5	5	2015-09-26	2016-11-15	Uganda	Africa	Y											Y		Y										Zoo	Y	0	0	1	1	0	0	0	0
6	6	2015-09-29	2016-11-15	China	Asia	Y											Y												Zoo	N	0	0	0	0	0	0	0	0
7	7	2015-09-29	2016-11-15	China	Asia	Y										Y	Y												Both	Y	1	1	1	0	0	1	0	1
8	8	2015-09-29	2016-11-15	India	Asia	Y											Y												Zoo	Y	0	0	0	1	0	0	0	0
9	9	2015-09-29	2016-11-15	India	Asia	Y											Y												Zoo	Y	0	0	0	0	0	1	1	0
10	10	2015-09-29	2016-11-15	India	Asia	Y											Y												Zoo	Y	0	0	0	0	0	1	1	0
11	11	2015-09-30	2016-11-16	India	Asia	Y											Y												Zoo	N	0	0	0	0	0	0	0	0
12	12	2015-09-30	2016-11-16	India	Asia	Y											Y												Zoo	N	0	0	0	0	0	0	0	0
13	13	2015-09-30	2016-11-16	India	Asia	Y											Y												Zoo	N	0	0	0	0	0	0	0	0
14	14	2015-09-30	2016-11-16	India	Asia	Y											Y												Zoo	N	0	0	0	0	0	0	0	0
15	15	2015-09-30	2016-11-16	Indonesia	Asia	Y	Y										Y												Zoo	Y	0	0	0	1	0	0	0	1
16	16	2015-09-30	2016-11-16	Indonesia	Asia	Y	Y										Y												Zoo	Y	1	0	1	1	0	0	1	1
17	17	2015-09-30	2016-11-16	Japan	Asia	Y											Y												Aquarium	Y	0	0	1	0	0	0	0	0
18	18	2015-09-30	2016-11-16	Japan	Asia	Y		Y									Y												Both	Y	0	0	1	0	0	0	0	0
19	19	2015-09-30	2016-11-16	Japan	Asia	Y		Y									Y												Both	Y	1	1	1	0	0	1	0	0
20	20	2015-09-30	2016-11-16	Japan	Asia	Y		Y									Y												Zoo	N	0	0	0	0	0	0	0	0
21	21	2015-09-30	2016-11-16	Japan	Asia	Y		Y									Y												Zoo	Y	0	0	0	0	0	0	1	0
22	22	2015-09-30	2016-11-16	Japan	Asia	Y		Y									Y												Zoo	N	0	0	0	0	0	0	0	0
23	23	2015-09-30	2016-11-16	Japan	Asia	Y		Y									Y												Zoo	Y	0	0	0	1	0	0	0	1
24	24	2015-09-30	2016-11-16	Kazakhstan	Asia	Y											Y								Y				Zoo	N	0	0	0	0	0	0	0	0
25	25	2015-09-30	2016-11-16	South Korea (Republic of Korea)	Asia	Y											Y												Zoo	Y	0	0	0	0	0	0	1	1
26	26	2015-09-30	2016-11-16	South Korea (Republic of Korea)	Asia	Y											Y												Both	Y	0	1	0	0	0	1	0	1
27	27	2015-09-30	2016-11-16	South Korea (Republic of Korea)	Asia	Y											Y												Zoo	Y	0	1	0	0	0	0	0	0
28	28	2015-09-30	2016-11-16	Malaysia	Asia	Y	Y										Y												Both	Y	0	0	1	0	0	1	0	1
29	29	2015-09-30	2016-11-16	Singapore	Asia	Y	Y										Y												Zoo	Y	1	1	0	0	0	1	0	1
30	30	2015-09-30	2016-11-16	Singapore	Asia	Y										Y	Y									Y			Aquarium	Y	0	0	1	1	0	1	0	0
31	31	2015-09-30	2016-11-23	Singapore	Asia	Y	Y										Y												Both	Y	1	1	0	0	0	1	0	1
32	32	2015-09-30	2016-11-23	Sri Lanka	Asia	Y											Y												Both	Y	0	0	1	0	0	1	0	1
33	33	2015-09-30	2016-11-23	Taiwan	Asia	Y											Y												Aquarium	Y	0	0	1	0	0	0	0	0
34	34	2015-09-30	2016-11-17	Taiwan	Asia	Y											Y												Zoo	N	0	0	0	0	0	0	0	0
35	35	2015-09-30	2016-11-23	Thailand	Asia	Y	Y										Y												Both	Y	1	0	1	0	0	1	0	1
36	36	2015-09-30	2016-11-23	Thailand	Asia	Y	Y										Y												Zoo	Y	1	0	0	0	0	0	0	1
37	37	2015-09-30	2016-11-23	Thailand	Asia	Y	Y										Y												Zoo	Y	1	0	1	0	0	1	0	1
38	38	2015-09-30	2016-11-23	Thailand	Asia	Y	Y										Y												Zoo	Y	0	0	0	0	0	0	0	1
39	39	2015-09-30	2016-11-23	Thailand	Asia	Y	Y										Y												Zoo	Y	0	0	0	0	0	0	0	1
40	40	2015-09-30	2016-11-23	Vietnam	Asia	Y	Y										Y												Zoo	Y	0	0	0	0	0	0	0	1
41	41	2015-09-30	2016-11-23	Argentina	S.America	Y											Y					Y							Both	Y	0	0	0	0	0	0	0	1
42	42	2015-09-30	2016-11-23	Argentina	S.America	Y											Y					Y							Zoo	N	0	0	0	0	0	0	0	0
43	43	2015-09-30	2016-11-17	Brazil	S.America	Y											Y					Y							Aquarium	N	0	0	0	0	0	0	0	0
44	44	2015-09-30	2016-11-23	Brazil	S.America	Y											Y					Y							Zoo	Y	0	0	1	0	0	1	0	0
45	45	2105-10-02	2016-11-23	Brazil	S.America	Y											Y					Y							Zoo	Y	0	1	0	0	0	0	1	0
46	46	2015-10-02	2016-11-23	Chile	S.America	Y											Y					Y							Both	Y	0	0	0	0	0	0	0	1
47	47	2015-10-02	2016-11-17	Chile	S.America	Y											Y					Y							Zoo	N	0	0	0	0	0	0	0	0
48	48	2015-10-02	2016-11-23	Peru	S.America	Y											Y					Y							Both	Y	0	0	1	0	0	0	0	1
49	49	2015-10-02	2016-11-17	Austria	Europe	Y					Y						Y						Y						Zoo	N	0	0	0	0	0	0	0	0
50	50	2015-10-02	2016-11-23	Austria	Europe	Y											Y						Y						Both	Y	0	0	0	0	0	1	0	0
51	51	2015-10-02	2016-11-23	Austria	Europe	Y					Y						Y						Y						Zoo	Y	1	0	1	0	0	0	0	0
52	52	2015-10-02	2016-11-17	Austria	Europe	Y					Y						Y						Y						Zoo	N	0	0	0	0	0	0	0	0
53	53	2015-10-02	2016-11-17	Austria	Europe	Y					Y						Y						Y						Zoo	N	0	0	0	0	0	0	0	0
54	54	2015-10-02	2016-11-24	Austria	Europe	Y					Y						Y						Y						Both	Y	0	0	0	0	0	1	0	0
55	55	2015-10-02	2016-11-24	Belgium	Europe	Y											Y						Y						Zoo	Y	1	0	0	0	0	1	0	1
56	56	2015-10-02	2016-11-24	Belgium	Europe	Y											Y						Y						Both	Y	0	0	0	0	0	0	0	1
57	57	2015-10-02	2016-11-24	Croatia	Europe	Y											Y						Y						Zoo	Y	0	0	1	0	0	0	0	0
58	58	2015-10-02	2016-11-24	Czech Republic	Europe	Y											Y						Y		Y			Y	Zoo	Y	0	1	0	0	0	0	1	0
59	59	2015-10-02	2016-11-24	Czech Republic	Europe	Y	Y										Y						Y					Y	Both	Y	0	0	1	0	0	1	0	0
60	60	2015-10-02	2016-11-17	Czech Republic	Europe	Y											Y						Y					Y	Zoo	N	0	0	0	0	0	0	0	0
61	61	2015-10-02	2016-11-24	Czech Republic	Europe	Y											Y						Y					Y	Both	Y	0	0	1	0	0	1	0	1
62	62	2015-11-12	2016-12-09	Czech Republic	Europe	Y											Y						Y					Y	Zoo	Y	1	1	1	0	0	0	0	0
63	63	2015-10-02	2016-12-09	Czech Republic	Europe	Y											Y						Y					Y	Both	Y	1	0	1	0	0	0	0	0
64	64	2015-10-02	2016-11-17	Czech Republic	Europe	Y											Y						Y		Y			Y	Both	N	0	0	0	0	0	0	0	0
65	65	2015-10-02	2016-11-17	Czech Republic	Europe	Y											Y						Y		Y			Y	Zoo	N	0	0	0	0	0	0	0	0
66	66	2015-10-02	2016-12-09	Czech Republic	Europe	Y											Y						Y		Y			Y	Zoo	Y	0	0	1	0	0	1	1	0
67	67	2015-10-02	2016-11-17	Czech Republic	Europe	Y											Y						Y					Y	Zoo	Y	0	0	0	0	0	0	1	0
68	68	2015-10-02	2016-12-09	Czech Republic	Europe	Y											Y						Y					Y	Both	Y	1	0	1	0	1	0	0	0
69	69	2015-10-02	2016-12-09	Denmark	Europe	Y						Y					Y						Y						Both	N	0	0	0	0	0	0	0	0
70	70	2015-10-02	2016-12-09	Denmark	Europe	Y						Y					Y						Y						Zoo	Y	1	0	0	0	0	0	0	0
71	71	2015-10-02	2016-12-09	Denmark	Europe	Y						Y					Y						Y						Aquarium	Y	1	1	0	0	0	0	1	0
72	72	2015-10-02	2016-12-09	Denmark	Europe	Y						Y					Y						Y						Zoo	Y	1	0	1	0	0	0	1	0
73	73	2015-10-02	2016-12-09	Denmark	Europe	Y						Y					Y						Y						Zoo	Y	0	0	0	0	0	1	1	0
74	74	2015-10-02	2016-12-09	Denmark	Europe	Y						Y					Y						Y						Both	Y	0	0	0	0	0	1	0	0
75	75	2015-10-02	2016-11-17	Estonia	Europe	Y					Y						Y						Y		Y				Both	N	0	0	0	0	0	0	0	0
76	76	2015-10-02	2016-11-17	Finland	Europe	Y											Y						Y						Zoo	N	0	0	0	0	0	0	0	0
77	77	2015-10-02	2016-11-17	France	Europe	Y											Y				Y		Y						Both	N	0	0	0	0	0	0	0	0
78	78	2015-10-02	2016-12-09	France	Europe	Y											Y				Y		Y						Zoo	Y	1	0	0	0	0	1	0	1
79	79	2015-10-02	2016-12-09	France	Europe	Y											Y				Y		Y						Both	Y	0	0	0	0	0	0	0	1
80	80	2015-10-02	2016-11-17	France	Europe	Y											Y				Y		Y						Zoo	N	0	0	0	0	0	0	0	0
81	81	2015-10-02	2016-12-09	France	Europe	Y											Y				Y		Y						Zoo	Y	0	1	0	0	0	0	1	0
82	82	2015-10-02	2016-12-09	France	Europe	Y											Y				Y		Y						Zoo	Y	1	0	0	0	0	0	0	0
83	83	2015-10-07	2016-12-09	France	Europe	Y											Y				Y		Y						Both	Y	1	0	0	0	0	1	1	1
84	84	2015-10-07	2016-12-09	France	Europe	Y											Y				Y								Both	Y	0	0	0	0	0	0	0	1
85	85	2015-10-07	2016-12-09	France	Europe	Y											Y				Y		Y						Zoo	Y	0	0	0	0	0	0	0	0
86	86	2015-10-07	2016-12-09	France	Europe	Y											Y				Y		Y						Both	Y	0	0	1	0	0	0	0	0
87	87	2015-10-07	2016-12-09	France	Europe	Y											Y				Y		Y						Both	Y	0	0	1	0	0	0	0	1
88	88	2015-10-07	2016-12-09	France	Europe	Y											Y				Y		Y						Both	Y	1	0	1	0	0	0	0	1
89	89	2015-10-07	2016-12-09	Germany	Europe	Y			Y		Y						Y						Y						Both	Y	1	1	0	0	0	1	0	1
90	90	2015-10-07	2016-11-17	Germany	Europe	Y					Y						Y						Y						Both	N	0	0	0	0	0	0	0	0
91	91	2015-10-07	2016-12-09	Germany	Europe	Y				Y							Y												Zoo	Y	1	1	1	0	0	0	0	1
92	92	2015-10-07	2016-12-09	Germany	Europe	Y					Y						Y						Y						Zoo	Y	1	1	0	1	0	0	0	0
93	93	2015-10-07	2016-12-09	Germany	Europe	Y					Y						Y						Y						Both	Y	0	1	0	0	0	1	0	0
94	94	2015-10-07	2016-12-12	Germany	Europe	Y					Y						Y						Y						Both	Y	0	0	0	0	0	0	0	1
95	95	2015-10-07	2016-12-12	Germany	Europe	Y					Y						Y						Y						Zoo	Y	1	1	1	0	0	0	0	1
96	96	2015-10-07	2016-11-17	Germany	Europe	Y					Y						Y						Y						Zoo	N	0	0	0	0	0	0	0	0
97	97	2015-10-07	2016-12-12	Germany	Europe	Y					Y						Y						Y						Zoo	Y	1	1	1	0	0	1	0	0
98	98	2015-10-08	2016-11-17	Germany	Europe	Y					Y																		Zoo	N	0	0	0	0	0	0	0	0
99	99	2015-10-08	2016-12-12	Germany	Europe	Y					Y						Y						Y						Both	Y	1	0	0	0	0	1	0	0
100	100	2015-10-07	2016-12-12	Germany	Europe	Y				Y	Y						Y						Y						Both	Y	0	0	1	0	1	0	0	1
101	101	2015-10-07	2016-12-12	Germany	Europe	Y			Y		Y						Y						Y						Both	Y	0	1	1	0	0	0	0	0
102	102	2015-10-07	2016-12-12	Germany	Europe	Y			Y		Y						Y						Y						Zoo	Y	0	1	0	0	0	0	0	1
103	103	2015-10-08	2016-12-12	Germany	Europe	Y			Y		Y						Y						Y						Zoo	Y	1	1	1	1	0	0	0	0
104	104	2015-10-07	2016-12-12	Germany	Europe	Y					Y						Y						Y						Zoo	Y	1	0	1	0	0	0	0	1
105	105	2015-10-07	2016-12-12	Germany	Europe	Y					Y						Y						Y						Both	Y	1	1	1	0	0	1	0	1
106	106	2015-10-07	2016-12-12	Germany	Europe	Y					Y						Y						Y						Both	Y	0	0	1	0	0	0	0	0
107	107	2015-10-07	2016-12-12	Germany	Europe	Y					Y						Y						Y						Both	Y	0	0	0	0	0	0	0	1
108	108	2015-10-07	2016-12-12	Germany	Europe	Y					Y						Y						Y						Zoo	Y	0	0	0	0	0	1	0	0
109	109	2015-10-07	2016-12-12	Germany	Europe	Y					Y						Y						Y						Both	Y	0	0	0	0	0	1	0	1
110	110	2015-10-07	2016-12-12	Germany	Europe	Y					Y						Y						Y						Both	Y	0	0	1	0	0	0	0	1
111	111	2015-10-07	2016-12-12	Germany	Europe	Y					Y						Y						Y						Both	Y	0	0	0	0	0	1	0	0
112	112	2015-10-07	2016-12-12	Germany	Europe	Y					Y						Y						Y						Both	Y	0	0	0	0	0	1	0	1
113	113	2015-10-07	2016-12-12	Germany	Europe	Y					Y						Y						Y						Both	Y	0	0	0	0	0	1	0	0
114	114	2015-10-07	2016-11-17	Germany	Europe	Y				Y	Y						Y						Y						Zoo	N	0	0	0	0	0	0	0	0
115	115	2015-10-08	2016-12-12	Germany	Europe	Y					Y						Y						Y						Zoo	Y	0	0	1	0	0	0	0	0
116	116	2015-10-08	2016-12-12	Germany	Europe	Y					Y						Y						Y						Both	Y	1	1	0	0	0	1	0	1
117	117	2015-10-08	2016-11-17	Germany	Europe	Y					Y						Y						Y						Zoo	N	0	0	0	0	0	0	0	0
118	118	2015-10-08	2016-12-15	Germany	Europe	Y					Y						Y						Y						Both	N	0	0	0	0	0	0	0	0
119	119	2015-10-08	2016-12-15	Germany	Europe	Y					Y						Y						Y						Both	Y	0	0	0	0	0	0	0	1
120	120	2015-10-08	2016-12-15	Germany	Europe	Y					Y						Y						Y						Zoo	Y	0	0	0	0	0	1	0	0
121	121	2015-10-08	2016-12-15	Germany	Europe	Y					Y						Y						Y						Zoo	Y	0	1	1	0	0	0	0	0
122	122	2015-10-08	2016-12-15	Germany	Europe	Y					Y						Y						Y						Both	Y	0	0	0	0	0	1	0	0
123	123	2015-10-08	2016-12-15	Germany	Europe	Y					Y						Y						Y						Both	Y	1	0	1	0	0	0	1	0
124	124	2015-10-08	2016-12-15	Hungary	Europe	Y											Y						Y						Both	Y	0	0	1	0	0	1	0	1
125	125	2015-10-08	2016-12-15	Hungary	Europe	Y											Y						Y						Both	Y	0	1	0	1	0	1	0	1
126	126	2015-10-08	2016-12-15	Hungary	Europe	Y											Y						Y						Both	Y	0	0	0	0	0	0	0	1
127	127	2015-10-07	2016-12-15	Ireland	Europe	Y								Y			Y						Y						Both	Y	0	0	0	0	0	0	0	1
128	128	2015-10-08	2016-12-15	Israel	Africa	Y											Y												Zoo	Y	1	0	1	0	0	0	0	0
129	129	2015-10-08	2016-12-15	Israel	Africa	Y											Y						Y						Zoo	Y	1	0	0	1	0	0	0	0
130	130	2015-10-08	2016-12-15	Israel	Africa	Y											Y						Y						Zoo	Y	0	0	0	0	0	1	0	0
131	131	2015-10-08	2016-12-15	Israel	Africa	Y											Y						Y						Both	Y	1	1	1	0	0	1	0	0
132	132	2015-10-08	2016-12-15	Israel	Africa	Y											Y						Y						Zoo	Y	0	1	0	0	0	0	1	0
133	133	2015-10-08	2016-12-15	Italy	Europe	Y											Y	Y					Y						Both	Y	0	1	0	0	0	1	0	0
134	134	2015-10-08	2016-12-15	Italy	Europe	Y											Y	Y					Y						Zoo	Y	0	0	0	0	0	0	1	0
135	135	2015-10-08	2016-12-15	Italy	Europe	Y											Y	Y					Y						Zoo	Y	0	0	1	0	0	0	0	0
136	136	2015-10-08	2016-12-15	Netherlands	Europe	Y											Y						Y						Zoo	Y	0	0	0	0	0	1	0	0
137	137	2015-10-08	2016-12-15	Netherlands	Europe	Y											Y						Y						Both	Y	0	0	0	0	0	1	0	0
138	138	2015-10-08	2016-11-17	Netherlands	Europe	Y											Y						Y						Both	N	0	0	0	0	0	0	0	0
139	139	2015-10-08	2016-12-20	Netherlands	Europe	Y											Y						Y						Both	Y	0	0	0	0	0	1	0	1
140	140	2015-10-08	2016-12-20	Netherlands	Europe	Y											Y												Both	Y	0	0	1	0	0	1	1	1
141	141	2015-10-09	2016-12-20	Norway	Europe	Y											Y						Y						Zoo	Y	1	0	0	0	0	0	0	0
142	142	2015-10-09	2016-12-20	Poland	Europe	Y											Y						Y						Zoo	Y	0	0	1	0	0	0	0	0
143	143	2015-10-09	2016-12-20	Poland	Europe	Y											Y						Y						Both	Y	0	0	1	0	0	0	0	0
144	144	2015-10-09	2016-12-20	Poland	Europe	Y											Y						Y						Zoo	Y	0	0	1	0	0	0	0	0
145	145	2015-10-09	2016-11-17	Poland	Europe	Y											Y						Y						Zoo	N	0	0	0	0	0	0	0	0
146	146	2015-10-09	2016-11-17	Poland	Europe	Y											Y						Y						Both	N	0	0	0	0	0	0	0	0
147	147	2015-10-09	2016-12-20	Poland	Europe	Y											Y						Y						Zoo	Y	0	1	0	0	0	0	0	0
148	148	2015-10-09	2016-12-20	Poland	Europe	Y											Y						Y						Both	N	0	0	0	0	0	0	0	0
149	149	2015-10-09	2016-11-17	Poland	Europe	Y											Y						Y						Zoo	N	0	0	0	0	0	0	0	0
150	150	2015-10-09	2016-12-20	Portugal	Europe	Y											Y					Y	Y						Both	Y	0	0	1	0	0	0	0	1
151	151	2015-10-09	2016-11-17	Portugal	Europe	Y											Y						Y						Aquarium	N	0	0	0	0	0	0	0	0
152	152	2015-10-09	2016-11-17	Russian Federation	Europe	Y											Y						Y		Y				Both	N	0	0	0	0	0	0	0	0
153	153	2015-10-10	2016-11-17	Russian Federation	Europe	Y											Y						Y		Y				Zoo	N	0	0	0	0	0	0	0	0
154	154	2015-10-10	2017-03-09	Slovakia	Europe	Y											Y						Y					Y	Both	Y	0	0	1	0	0	0	0
155	155	2015-10-10	2017-03-09	Slovenia	Europe	Y											Y						Y						Both	Y	1	1	1	0	0	0	0	0
156	156	2015-10-10	2017-03-09	Spain	Europe	Y					Y				Y		Y						Y						Both	Y	0	0	0	0	0	1	0	1
157	157	2015-10-10	2017-03-22	Spain	Europe	Y									Y		Y						Y						Both	N	0	0	0	0	0	0	0	0
158	158	2015-10-10	2017-03-22	Spain	Europe	Y									Y		Y						Y						Both	Y	0	0	0	0	0	0	0	1
159	159	2015-10-10	2017-03-22	Sweden	Europe	Y											Y						Y						Zoo	N	0	0	0	0	0	0	0	0
160	160	2015-10-10	2017-03-22	Sweden	Europe	Y											Y						Y						Both	Y	0	0	1	0	0	0	0	1
161	161	2015-10-10	2017-03-22	Sweden	Europe	Y											Y						Y						Zoo	Y	0	1	0	0	0	0	0	0
162	162	2015-10-20	2017-03-22	Sweden	Europe	Y											Y						Y						Both	Y	0	1	0	0	0	1	0	0
163	163	2015-10-20	2017-03-22	Sweden	Europe	Y											Y						Y						Zoo	N	0	0	0	0	0	0	0	0
164	164	2015-10-20	2017-03-22	Sweden	Europe	Y											Y						Y						Both	Y	0	0	1	0	0	1	0	0
165	165	2015-10-20	2017-03-22	Sweden	Europe	Y											Y						Y						Both	Y	0	0	0	0	0	1	0	0
166	166	2015-10-20	2017-03-22	Switzerland	Europe	Y					Y						Y						Y						Zoo	Y	0	1	0	0	0	0	0	0
167	167	2015-10-20	2017-03-22	Switzerland	Europe	Y											Y						Y						Both	Y	0	1	0	0	0	1	0	0
168	168	2015-10-20	2016-11-17	Switzerland	Europe	Y					Y						Y						Y						Zoo	N	0	0	0	0	0	0	0	0
169	169	2015-10-20	2016-11-17	Switzerland	Europe	Y											Y						Y						Zoo	N	0	0	0	0	0	0	0	0
170	170	2015-10-20	2017-03-22	Switzerland	Europe	Y					Y						Y						Y						Zoo	Y	0	1	1	0	0	1	0	0
171	171	2015-10-20	2017-03-22	Switzerland	Europe	Y					Y						Y						Y						Zoo	N	0	0	0	0	0	0	0	0
172	172	2015-10-20	2017-03-22	Turkey	Europe	Y											Y												Aquarium	Y	0	0	0	0	0	1	0	0
173	173	2015-10-20	2016-11-17	Ukraine	Europe	Y											Y						Y		Y				Zoo	N	0	0	0	0	0	0	0	0
174	174	2015-10-20	2017-03-23	United Arab Emirates	Asia	Y											Y						Y						Zoo	Y	1	0	0	1	0	1	1	0
175	175	2015-10-20	2017-03-22	United Arab Emirates	Asia	Y											Y												Both	Y	0	1	0	0	0	1	1	0
176	176	2015-10-20	2017-03-16	United Arab Emirates	Asia	Y											Y												Zoo	N	0	0	0	0	0	0	0	0
177	177	2015-10-20	2017-03-22	United Kingdom	Europe	Y								Y			Y						Y						Both	Y	1	0	1	0	0	0	0	0
178	178	2015-10-20	2017-03-22	United Kingdom	Europe	Y								Y			Y						Y						Both	Y	1	0	0	0	0	0	0	0
179	179	2015-10-20	2017-03-22	United Kingdom	Europe	Y								Y			Y						Y						Both	Y	1	1	1	0	0	1	0	0
180	180	2015-10-20	2017-03-22	United Kingdom	Europe	Y								Y			Y						Y						Both	Y	1	1	1	0	0	1	0	0
181	181	2015-10-20	2017-03-22	United Kingdom	Europe	Y								Y									Y						Both	Y	1	1	1	0	0	1	0	1
182	182	2015-10-20	2017-03-22	United Kingdom	Europe	Y								Y			Y						Y						Zoo	Y	0	1	0	0	0	1	0	0
183	183	2015-10-20	2017-03-22	United Kingdom	Europe	Y								Y			Y						Y						Both	Y	1	1	0	0	0	0	0	1
184	184	2015-10-23	2017-03-22	United Kingdom	Europe	Y								Y			Y						Y						Zoo	Y	1	1	0	0	0	1	0	0
185	185	2015-10-23	2017-03-22	United Kingdom	Europe	Y								Y			Y						Y						Zoo	Y	1	1	1	0	0	1	0	1
186	186	2015-10-23	2017-03-23	United Kingdom	Europe	Y								Y			Y						Y						Zoo	Y	1	0	1	0	0	0	0	1
187	187	2015-10-23	2017-03-09	United Kingdom	Europe	Y								Y			Y						Y						Zoo	Y	1	1	1	0	0	1	0	0
188	188	2015-10-23	2017-03-09	United Kingdom	Europe	Y								Y			Y												Aquarium	Y	0	1	1	0	0	0	0	0
189	189	2015-10-23	2017-03-09	United Kingdom	Europe	Y								Y			Y						Y						Zoo	Y	1	1	1	0	0	1	0	0
190	190	2015-10-23	2017-03-09	United Kingdom	Europe	Y								Y			Y						Y						Both	Y	1	1	1	0	0	1	0	1
191	191	2015-10-24	2017-03-09	United Kingdom	Europe	Y								Y			Y						Y						Zoo	Y	1	1	1	0	0	1	0	1
192	192	2015-10-24	2017-03-09	United Kingdom	Europe	Y								Y			Y						Y						Zoo	Y	1	0	1	0	0	1	0	1
193	193	2015-10-24	2017-03-09	United Kingdom	Europe	Y								Y			Y						Y						Both	Y	1	0	1	0	0	1	1	1
194	194	2015-10-24	2017-03-09	Canada	N.America	Y							Y				Y												Zoo	Y	0	0	1	0	0	0	1	1
195	195	2015-10-24	2017-03-09	Canada	N.America	Y							Y			Y	Y												Both	Y	1	1	0	0	0	0	0	1
196	196	2015-10-24	2017-03-09	Canada	N.America	Y							Y				Y												Zoo	Y	0	1	1	0	0	0	0	0
197	197	2015-10-24	2017-03-09	Canada	N.America	Y							Y			Y	Y												Both	Y	0	0	1	0	0	0	0	0
198	198	2015-10-24	2017-03-09	Canada	N.America	Y							Y			Y	Y												Aquarium	Y	1	1	1	0	0	0	0	1
199	199	2015-10-26	2017-03-09	Canada	N.America	Y							Y			Y	Y												Both	Y	1	0	1	1	0	1	0	0
200	200	2015-10-26	2017-03-09	Mexico	N.America	Y										Y	Y					Y		Y					Zoo	Y	0	0	1	0	0	1	1	1
201	201	2015-10-26	2017-03-23	United States of America	N.America	Y										Y	Y												Zoo	Y	1	0	1	1	0	0	1	0
202	202	2015-10-26	2017-03-23	United States of America	N.America	Y										Y	Y												Both	Y	0	1	0	0	0	0	0	1
203	203	2015-10-26	2017-03-23	United States of America	N.America	Y										Y	Y												Both	Y	1	0	1	0	0	1	0	1
204	204	2015-10-26	2017-03-24	United States of America	N.America	Y										Y	Y												Both	Y	1	0	1	0	0	1	0	1
205	205	2015-10-26	2017-03-24	United States of America	N.America	Y										Y	Y												Zoo	Y	1	0	1	0	0	0	0	0
206	206	2015-10-26	2017-03-24	United States of America	N.America	Y										Y	Y												Both	Y	1	0	0	0	0	1	0	1
207	207	2015-10-26	2017-03-24	United States of America	N.America	Y										Y	Y												Zoo	Y	0	0	0	0	0	0	0	1
208	208	2015-10-26	2017-03-24	United States of America	N.America	Y										Y	Y												Both	Y	0	0	1	1	0	1	0	0
209	209	2015-10-26	2017-03-24	United States of America	N.America	Y										Y	Y												Both	Y	1	1	1	0	0	1	0	1
210	210	2015-10-26	2017-03-24	United States of America	N.America	Y										Y	Y												Zoo	Y	1	0	1	0	0	1	1	1
211	211	2015-10-26	2017-03-24	United States of America	N.America	Y										Y	Y												Both	Y	0	1	0	0	0	1	0	0
212	212	2015-10-26	2017-03-24	United States of America	N.America	Y										Y	Y												Both	Y	0	1	0	0	0	0	0	0
213	213	2015-10-26	2017-03-24	United States of America	N.America	Y										Y	Y												Both	Y	0	0	1	0	0	0	0	0
214	214	2015-10-26	2017-03-24	United States of America	N.America	Y										Y	Y												Zoo	Y	1	1	1	0	0	1	0	0
215	215	2015-10-26	2017-03-24	United States of America	N.America	Y										Y	Y												Both	Y	1	0	1	0	1	1	0	1
216	216	2015-10-26	2017-03-24	United States of America	N.America	Y										Y	Y												Both	Y	1	0	0	1	0	1	0	0
217	217	2015-10-26	2017-03-24	United States of America	N.America	Y										Y	Y												Both	Y	1	0	1	1	0	1	0	1
218	218	2015-10-26	2017-03-24	United States of America	N.America	Y										Y	Y												Both	Y	1	1	1	0	0	0	0	0
219	219	2015-10-26	2017-03-24	United States of America	N.America	Y										Y	Y												Zoo	Y	1	1	0	0	0	1	0	1
220	220	2015-10-26	2017-03-24	United States of America	N.America	Y										Y	Y												Both	Y	1	0	0	0	1	1	0	1
221	221	2015-10-27	2017-03-24	United States of America	N.America	Y										Y	Y												Zoo	Y	1	0	0	0	0	1	0	0
222	222	2015-10-27	2017-03-24	United States of America	N.America	Y										Y	Y												Both	Y	0	0	0	0	0	0	1	1
223	223	2015-10-27	2017-03-24	United States of America	N.America	Y										Y	Y												Both	Y	1	1	0	0	0	1	0	0
224	224	2015-10-27	2017-03-24	United States of America	N.America	Y										Y	Y												Zoo	Y	1	0	1	0	0	1	0	1
225	225	2015-10-27	2017-03-24	United States of America	N.America	Y										Y	Y												Both	Y	1	1	1	0	0	0	0	1
226	226	2015-10-27	2017-03-25	United States of America	N.America	Y										Y	Y												Aquarium	Y	0	1	1	0	0	1	0	1
227	227	2015-10-27	2017-03-25	United States of America	N.America	Y										Y	Y												Both	Y	1	1	1	0	0	1	0	0
228	228	2015-10-27	2017-03-25	United States of America	N.America	Y										Y	Y												Zoo	Y	1	1	1	1	0	0	0	0
229	229	2015-10-27	2017-03-25	United States of America	N.America	Y										Y	Y												Both	Y	0	0	1	0	0	1	0	0
230	230	2015-10-27	2016-11-17	United States of America	N.America	N																							Zoo	N	0	0	0	0	0	0	0	0
231	231	2015-10-27	2017-03-25	United States of America	N.America	Y										Y	Y												Both	Y	0	1	1	0	1	1	0	1
232	232	2015-10-27	2017-03-25	United States of America	N.America	Y										Y	Y												Both	Y	0	0	1	0	0	1	0	1
233	233	2015-10-27	2017-03-25	United States of America	N.America	Y										Y	Y												Both	Y	1	1	1	0	0	1	0	0
234	234	2015-10-27	2017-03-25	United States of America	N.America	Y										Y	Y												Aquarium	Y	0	0	1	0	0	1	0	1
235	235	2015-10-27	2017-03-25	United States of America	N.America	Y										Y	Y												Both	Y	0	1	0	0	0	0	0	1
236	236	2015-10-27	2017-03-25	United States of America	N.America	Y										Y	Y												Zoo	Y	0	0	1	0	0	0	0	0
237	237	2015-10-27	2017-03-25	United States of America	N.America	Y										Y	Y												Both	Y	0	0	0	0	0	1	0	0
238	238	2015-10-27	2017-03-25	United States of America	N.America	Y										Y	Y												Zoo	Y	1	0	0	0	0	0	0	1
239	239	2015-10-29	2017-03-25	United States of America	N.America	Y										Y	Y												Both	Y	1	1	0	1	0	0	0	1
240	240	2015-10-29	2017-03-25	United States of America	N.America	Y										Y	Y												Both	Y	1	0	0	0	0	1	0	1
241	241	2015-10-29	2017-03-25	United States of America	N.America	Y										Y	Y												Both	Y	1	1	1	0	0	1	0	1
242	242	2015-10-29	2017-03-25	United States of America	N.America	Y										Y	Y												Aquarium	Y	0	1	0	0	0	1	0	0
243	243	2015-10-29	2017-03-25	United States of America	N.America	Y										Y	Y												Zoo	Y	1	1	1	0	0	1	0	0
244	244	2015-10-29	2017-03-25	United States of America	N.America	Y										Y	Y												Aquarium	Y	0	0	0	0	0	0	0	1
245	245	2015-10-29	2017-03-25	United States of America	N.America	Y										Y	Y												Zoo	Y	1	0	0	0	0	0	1	0
246	246	2015-10-29	2017-03-25	United States of America	N.America	Y										Y	Y												Both	Y	1	0	1	0	0	1	0	1
247	247	2015-10-29	2017-03-25	United States of America	N.America	Y										Y	Y												Both	Y	0	1	1	1	0	1	0	1
248	248	2015-10-29	2017-03-25	United States of America	N.America	Y										Y	Y												Both	Y	1	1	0	0	0	1	0	1
249	249	2015-10-29	2017-03-26	United States of America	N.America	Y										Y	Y												Zoo	Y	1	1	1	0	0	1	0	1
250	250	2015-10-29	2017-03-26	United States of America	N.America	Y										Y	Y												Both	Y	0	1	1	1	0	1	1	1
251	251	2015-10-29	2017-03-26	United States of America	N.America	Y										Y	Y												Zoo	Y	1	0	0	0	0	1	0	0
252	252	2015-10-29	2017-03-26	United States of America	N.America	Y										Y	Y												Zoo	Y	1	1	1	0	0	1	0	1
253	253	2015-10-29	2017-03-26	United States of America	N.America	Y										Y	Y												Zoo	Y	1	0	0	0	0	0	0	1
254	254	2015-10-29	2017-03-26	United States of America	N.America	Y										Y	Y												Both	Y	1	0	1	0	0	1	0	1
255	255	2015-10-29	2017-03-26	United States of America	N.America	Y											Y										Y		Both	Y	1	1	0	0	0	1	0	0
256	256	2015-10-29	2017-03-26	United States of America	N.America	Y										Y	Y												Zoo	Y	1	0	1	0	0	0	0	1
257	257	2015-10-29	2017-03-26	United States of America	N.America	Y										Y	Y												Zoo	Y	1	0	0	0	0	1	0	0
258	258	2015-10-31	2017-03-26	United States of America	N.America	Y										Y	Y												Both	Y	0	1	1	0	0	1	0	1
259	259	2015-10-31	2017-03-26	United States of America	N.America	Y										Y	Y												Zoo	Y	1	0	0	0	0	0	0	0
260	260	2015-10-31	2016-11-17	United States of America	N.America	Y										Y	Y												Both	N	0	0	0	0	0	0	0	0
261	261	2015-10-31	2017-03-26	United States of America	N.America	Y										Y	Y												Both	Y	0	1	1	0	0	0	0	0
262	262	2015-10-31	2017-03-26	United States of America	N.America	Y										Y	Y												Both	Y	1	1	1	0	0	1	0	1
263	263	2015-10-31	2017-03-26	United States of America	N.America	Y										Y	Y												Both	Y	1	0	1	0	0	0	0	1
264	264	2015-10-31	2017-03-26	United States of America	N.America	Y										Y	Y												Aquarium	Y	0	1	1	0	0	0	0	0
265	265	2015-10-31	2017-03-26	United States of America	N.America	Y										Y	Y												Zoo	Y	1	1	1	1	0	1	0	1
266	266	2015-10-31	2017-03-26	United States of America	N.America	Y										Y	Y												Both	Y	1	1	1	1	0	1	0	0
267	267	2015-11-01	2017-03-26	United States of America	N.America	Y										Y	Y												Both	Y	1	1	0	0	0	0	0	1
268	268	2015-11-02	2017-03-26	United States of America	N.America	Y										Y	Y												Zoo	Y	1	1	1	0	0	1	0	0
269	269	2015-11-02	2017-03-26	United States of America	N.America	Y										Y	Y												Both	Y	0	0	0	1	0	1	0	0
270	270	2015-11-02	2017-03-26	United States of America	N.America	Y										Y	Y												Both	Y	1	1	1	0	0	0	0	1
271	271	2015-11-02	2017-03-26	United States of America	N.America	Y										Y	Y												Both	Y	0	0	1	0	0	0	0	0
272	272	2015-11-02	2017-03-26	United States of America	N.America	Y										Y	Y												Zoo	Y	1	1	1	0	0	1	0	1
273	273	2015-11-02	2017-03-26	United States of America	N.America	Y										Y	Y												Zoo	Y	1	0	1	0	0	0	0	1
274	274	2015-11-02	2017-03-26	United States of America	N.America	Y										Y	Y												Zoo	Y	1	0	1	0	0	1	0	1
275	275	2015-11-02	2017-03-26	United States of America	N.America	Y										Y	Y												Zoo	Y	1	1	1	0	0	0	0	1
276	276	2015-11-02	2017-03-27	Australia	Oceania	Y											Y									Y			Zoo	Y	1	0	1	0	0	1	0	1
277	277	2015-11-02	2017-03-27	Australia	Oceania	N																							Aquarium	Y	1	1	1	0	0	1	1	0
278	278	2015-11-02	2017-03-27	Australia	Oceania	Y											Y									Y			Zoo	Y	1	1	1	0	1	1	0	0
279	279	2015-11-02	2017-03-27	Australia	Oceania	Y											Y									Y			Zoo	Y	1	0	1	0	0	1	0	0
280	280	2015-11-02	2017-03-27	Australia	Oceania	Y											Y									Y			Zoo	Y	1	0	1	0	0	1	0	1
281	281	2015-11-02	2017-03-27	Australia	Oceania	Y											Y									Y			Both	Y	1	0	1	0	0	1	1	1
282	282	2015-11-02	2017-03-27	New Zealand	Oceania	Y											Y									Y			Zoo	Y	1	1	1	0	1	1	0	0
283	283	2015-11-02	2017-03-27	New Zealand	Oceania	Y											Y									Y			Zoo	Y	1	0	0	0	0	0	1	0
284	284	2015-11-02	2017-03-27	New Zealand	Oceania	Y											Y									Y			Zoo	Y	1	1	1	0	1	0	0	0
285	285	2015-11-02	2017-03-27	South Africa	Africa	Y													Y										Both	N	0	0	0	0	0	0	0	0
286	286	2015-11-02	2016-11-17	South Africa	Africa	Y													Y										Zoo	N	0	0	0	0	0	0	0	0
287	287	2015-11-02	2017-03-27	South Africa	Africa	Y													Y										Zoo	N	0	0	0	0	0	0	0	0
288	288	2015-11-02	2017-03-27	South Africa	Africa	Y													Y										Zoo	Y	0	0	1	0	0	0	0	0
289	289	2015-11-02	2017-03-27	South Africa	Africa	Y													Y										Zoo	Y	0	0	1	0	0	0	0	0
290	290	2015-11-05	2017-03-27	South Africa	Africa	Y													Y										Aquarium	Y	0	0	0	0	0	0	0	1
291	291	2015-11-05	2017-03-27	South Africa	Africa	Y													Y										Zoo	N	0	0	0	0	0	0	0	0
292	292	2015-11-05	2016-11-17	South Africa	Africa	Y													Y										Zoo	N	0	0	0	0	0	0	0	0
293	293	2015-11-05	2017-03-27	South Africa	Africa	Y													Y										Zoo	Y	0	0	0	0	0	0	1	0
294	294	2015-11-05	2017-03-27	South Africa	Africa	Y													Y										Both	Y	0	0	1	0	0	0	0	1
295	295	2015-11-05	2017-03-27	South Africa	Africa	Y													Y										Zoo	Y	0	0	1	0	0	0	0	0
296	296	2015-11-05	2017-03-27	South Africa	Africa	Y													Y										Zoo	N	0	0	0	0	0	0	0	0
297	297	2015-11-05	2017-03-27	South Africa	Africa	Y													Y										Zoo	Y	0	1	0	0	0	0	0	0
298	298	2015-11-05	2017-03-27	South Africa	Africa	Y													Y										Zoo	Y	0	0	1	0	0	0	0	1
299	299	2015-11-05	2017-03-27	South Africa	Africa	Y													Y										Zoo	N	0	0	0	0	0	0	0	0
300	300	2015-11-05	2016-11-17	Madagascar	Africa	Y													Y										Zoo	N	0	0	0	0	0	0	0	0
301	301	2015-11-05	2017-03-27	South Africa	Africa	Y													Y										Zoo	Y	1	0	1	0	1	0	1	0
302	302	2015-11-05	2017-03-27	South Africa	Africa	Y													Y										Zoo	Y	1	0	1	1	1	0	0	0
303	303	2015-11-05	2017-03-28	South Africa	Africa	Y													Y										Aquarium	Y	0	0	1	0	0	1	0	0
304	304	2015-11-05	2017-03-28	South Africa	Africa	Y													Y										Zoo	Y	0	0	0	0	0	0	0	1
305	305	2015-11-05	2017-03-28	South Africa	Africa	Y													Y										Zoo	Y	0	0	0	0	0	1	0	0
306	306	2015-11-05	2017-03-16	Ethiopia	Africa	Y													Y										Zoo	N	0	0	0	0	0	0	0	0
307	307	2015-11-05	2017-03-16	Egypt	Africa	Y													Y										Both	N	0	0	0	0	0	0	0	0
308	308	2015-11-06	2017-03-30	Indonesia	Asia	Y	Y																						Both	Y	0	0	1	1	0	0	0	1
309	309	2015-11-06	2017-03-30	Indonesia	Asia	Y	Y																						Zoo	Y	0	0	0	1	0	0	0	0
310	310	2015-11-06	2017-03-16	Indonesia	Asia	Y	Y																						Aquarium	Y	0	0	1	0	0	0	0	0
311	311	2015-11-06	2017-03-30	Indonesia	Asia	Y	Y																						Zoo	N	0	0	0	0	0	0	0	0
312	312	2015-11-06	2017-03-30	Indonesia	Asia	Y	Y																						Zoo	Y	1	1	1	0	0	1	0	1
313	313	2015-11-06	2017-03-30	Indonesia	Asia	Y	Y																						Aquarium	N	0	1	0	0	0	0	0	0
314	314	2015-11-06	2017-03-30	Indonesia	Asia	Y	Y																						Zoo	N	0	0	0	0	0	0	0	0
315	315	2015-11-06	2017-03-30	Malaysia	Asia	Y	Y																						Zoo	N	0	0	0	0	0	0	0	0
316	316	2015-11-06	2017-03-30	Malaysia	Asia	Y	Y																						Zoo	Y	0	0	0	0	0	1	0	0
317	317	2015-11-06	2017-03-30	Philippines	Asia	Y	Y																						Both	Y	0	1	1	0	0	0	0	1
318	318	2015-11-06	2017-03-30	Philippines	Asia	Y	Y																						Zoo	Y	0	0	0	0	0	0	0	1
319	319	2015-11-06	2016-11-17	Philippines	Asia	Y	Y																						Zoo	N	0	0	0	0	0	0	0	0
320	320	2015-11-06	2017-03-30	Philippines	Asia	Y	Y																						Zoo	N	0	0	0	0	0	0	0	0
321	321	2015-11-06	2016-11-17	Japan	Asia	Y	Y																						Zoo	N	0	0	0	0	0	0	0	0
322	322	2015-11-06	2017-03-30	Vietnam	Asia	Y	Y																						Zoo	Y	1	0	0	0	0	0	0	1
323	323	2015-11-06	2017-03-30	Vietnam	Asia	Y	Y																						Zoo	N	0	0	0	0	0	0	0	0
324	324	2015-11-06	2017-03-30	Vietnam	Asia	Y	Y																						Zoo	N	0	0	0	0	0	0	0	0
325	325	2015-11-06	2016-11-17	Laos	Asia	Y	Y																						Zoo	N	0	0	0	0	0	0	0	0
326	327	2015-11-06	2017-04-24	Argentina	S.America	Y																Y							Both	Y	0	1	1	0	0	0	0	1
327	328	2015-10-08	2016-11-17	Brazil	S.America	N																							Zoo	N	0	0	0	0	0	0	0	0
328	329	2015-10-08	2017-04-24	Brazil	S.America	Y																Y							Zoo	N	0	0	0	0	0	0	0	0
329	330	2015-10-08	2017-04-24	Brazil	S.America	Y																Y							Zoo	N	0	0	0	0	0	0	0	0
330	331	2015-10-08	2017-04-27	Brazil	S.America	Y																Y							Zoo	Y	0	0	0	0	0	0	0	1
331	332	2015-11-06	2017-04-27	Chile	S.America	Y																Y							Zoo	Y	0	0	1	0	0	1	0	0
332	333	2015-11-06	2017-04-27	Colombia	S.America	Y														Y		Y							Zoo	Y	1	0	1	0	0	0	0	0
333	334	2015-11-06	2016-11-17	Colombia	S.America	Y														Y		Y							Zoo	N	0	0	0	0	0	0	0	0
334	335	2015-11-06	2016-11-17	Colombia	S.America	Y											Y			Y		Y							Zoo	N	0	0	0	0	0	0	0	0
335	336	2015-11-06	2016-11-17	Colombia	S.America	Y														Y		Y							Both	N	0	0	0	0	0	0	0	0
336	337	2015-11-06	2017-04-27	Colombia	S.America	Y														Y		Y							Zoo	Y	0	0	0	0	0	1	0	0
337	338	2015-11-06	2016-11-17	Colombia	S.America	Y														Y		Y							Zoo	N	0	0	0	0	0	0	0	0
338	339	2015-11-06	2017-04-28	Colombia	S.America	Y														Y		Y							Aquarium	Y	0	0	0	0	0	0	0	1
339	340	2015-11-06	2016-11-17	Colombia	S.America	Y														Y		Y							Zoo	N	0	0	0	0	0	0	0	0
340	341	2015-11-06	2017-03-16	Cuba	S.America	Y																Y							Zoo	N	0	0	0	0	0	0	0	0
341	342	2015-11-06	2017-03-16	Ecuador	S.America	Y																Y							Zoo	N	0	0	0	0	0	0	0	0
342	343	2015-11-06	2017-04-27	Ecuador	S.America	Y																Y							Zoo	Y	0	0	0	1	0	0	0	0
343	344	2015-11-06	2016-11-17	Ecuador	S.America	Y																Y							Zoo	N	0	0	0	0	0	0	0	0
344	345	2015-11-06	2017-04-27	Ecuador	S.America	Y																Y							Zoo	Y	0	0	0	0	0	0	0	1
345	346	2015-11-06	2016-11-17	Ecuador	S.America	Y																Y							Zoo	N	0	0	0	0	0	0	0	0
346	347	2015-11-06	2016-11-17	Guadeloupe, (France)	S.America	Y															Y	Y	Y						Zoo	N	0	0	0	0	0	0	0	0
347	348	2015-11-06	2017-04-27	Guatemala	S.America	Y																Y							Zoo	Y	1	1	0	0	0	1	0	0
348	349	2015-11-06	2016-11-17	French Guiana (France)	S.America	Y															Y	Y	Y						Zoo	N	0	0	0	0	0	0	0	0
349	350	2015-11-06	2017-04-24	Martinique, Caribbean (France)	S.America	Y															Y	Y	Y						Zoo	Y	0	1	1	0	0	1	0	0
350	351	2015-11-06	2017-04-24	Mexico	N.America	Y																Y							Both	Y	0	0	1	0	0	1	0	0
351	352	2015-11-06	2017-04-24	Mexico	N.America	Y																Y							Zoo	Y	0	0	0	0	0	1	1	1
352	353	2015-11-06	2017-04-24	Mexico	N.America	N																							Zoo	N	0	0	0	0	0	0	0	0
353	354	2015-11-06	2017-04-24	Mexico	N.America	Y																Y							Zoo	Y	1	0	0	1	0	0	1	0
354	355	2015-11-06	2017-03-16	Panama	S.America	Y																Y							Zoo	N	0	0	0	0	0	0	0	0
355	356	2015-11-06	2016-11-17	Peru	S.America	Y																Y							Both	N	0	0	0	0	0	0	0	0
356	357	2015-11-06	2017-04-28	Peru	S.America	Y																Y							Both	Y	0	0	0	0	0	0	0	1
357	358	2015-11-06	2017-04-28	Peru	S.America	Y																Y							Zoo	Y	0	0	0	0	0	1	0	0
358	359	2015-11-06	2017-04-28	Dominican Republic	S.America	Y																Y							Zoo	Y	0	0	0	0	0	0	0	1
359	360	2015-11-06	2016-11-17	Dominican Republic	S.America	Y																Y							Aquarium	N	0	0	0	0	0	0	0	0
360	361	2015-11-06	2017-03-16	Uruguay	S.America	Y																Y							Zoo	N	0	0	0	0	0	0	0	0
361	362	2015-11-06	2016-11-17	Venezuela	S.America	Y																Y							Zoo	N	0	0	0	0	0	0	0	0
362	363	2015-11-06	2016-11-17	Colombia	S.America	Y														Y									Zoo	N	0	0	0	0	0	0	0	0
363	364	2015-10-08	2017-04-28	Colombia	S.America	Y														Y									Zoo	Y	0	0	0	0	0	0	0	1
364	365	2015-10-08	2017-03-16	Columbia	S.America	Y														Y									Both	N	0	0	0	0	0	0	0	0
365	366	2015-10-08	2017-03-16	Columbia	S.America	N																							Zoo	N	0	0	0	0	0	0	0	0
366	367	2015-11-06	2017-03-16	Columbia	S.America	Y														Y									Aquarium	Y	0	1	0	0	0	0	0	1
367	368	2015-11-06	2016-11-17	Columbia	S.America	Y														Y									Zoo	N	0	0	0	0	0	0	0	0
368	369	2015-11-06	2017-03-16	Columbia	S.America	Y														Y									Zoo	N	0	0	0	0	0	0	0	0
369	370	2015-11-06	2017-03-16	Columbia	S.America	Y														Y									Both	Y	0	0	1	0	0	0	0	0
370	371	2015-11-06	2017-04-28	Columbia	S.America	Y														Y									Aquarium	Y	0	1	1	0	0	0	0	0
371	372	2015-11-12	2016-11-17	Columbia	S.America	Y														Y									Zoo	N	0	0	0	0	0	0	0	0
372	373	2015-11-12	2016-11-17	Slovakia	Europe	Y																	Y		Y			Y	Zoo	N	0	0	0	0	0	0	0	0
373	374	2015-11-12		Czech Republic	Europe	Y																						Y	Zoo	Y						1	1
374	375	2015-11-12	2017-03-31	Czech Republic	Europe	Y																	Y		Y			Y	Zoo	N	0	0	0	0	0	0	0	0
375	376	2015-11-12	2017-03-31	Slovakia	Europe	Y																	Y		Y			Y	Both	Y	0	1	0	0	0	0	0	0
376	377	2015-11-12		Czech Republic	Europe	Y																						Y	Zoo	Y			1
377	378	2015-11-12	2017-03-31	Czech Republic	Europe	Y																	Y					Y	Zoo	Y	0	1	1	0	0	0	0	1
378	379	2015-11-12	2016-11-17	Slovakia	Europe	Y																			Y			Y	Both	N	0	0	0	0	0	0	0	0
379	380	2015-11-12		Czech Republic	Europe	Y																						Y	Zoo	Y						1
380	381	2015-11-12		Denmark	Europe	Y						Y																	Both	Y			1
381	382	2015-11-12		Denmark	Europe	Y						Y											Y						Zoo	Y				1		1	1	1
382	383	2015-11-12		Denmark	Europe	Y						Y																	Aquarium	Y		1	1					1
383	384	2015-11-12		Denmark	Europe	Y						Y											Y						Zoo	Y						1		1
384	385	2015-11-12		Denmark	Europe	Y						Y											Y						Aquarium	Y		1	1			1
385	386	2015-11-12		Denmark	Europe	Y						Y											Y						Aquarium	Y			1
386	387	2015-11-12		Denmark	Europe	Y						Y											Y						Both	Y		1	1
387	388	2015-11-12		Denmark	Europe	Y						Y																	Aquarium	Y		1	1
388	389	2015-11-12		Denmark	Europe	Y						Y																	Zoo	Y		1
389	390	2015-11-12		Denmark	Europe	Y						Y																	Aquarium	Y		1	1
390	391	2015-11-12	2017-04-24	France	Europe	Y															Y		Y						Zoo	Y	0	0	0	0	0	0	1	1
391	392	2015-11-12	2017-04-24	France	Europe	Y															Y								Both	Y	1	0	1	0	0	0	0	0
392	393	2015-11-12	2017-04-24	France	Europe	Y															Y								Zoo	Y	0	0	0	0	0	0	0	1
393	394	2015-11-12	2017-04-24	France	Europe	Y															Y		Y						Zoo	Y	0	1	1	0	0	0	0	1
394	395	2015-11-12	2017-04-24	France	Europe	Y															Y								Zoo	Y	0	0	0	0	0	0	0	1
395	396	2015-11-12	2017-04-24	France	Europe	Y															Y								Zoo	Y	0	0	0	0	0	1	0	1
396	397	2015-11-12	2017-04-24	France	Europe	Y															Y		Y						Zoo	Y	1	0	0	0	0	1	0	0
397	398	2015-11-12	2017-04-28	France	Europe	Y															Y								Zoo	Y	0	0	1	0	0	0	0	1
398	399	2015-11-12	2016-11-17	France	Europe	Y															Y								Zoo	N	0	0	0	0	0	0	0	0
399	400	2015-11-12	2016-11-17	France	Europe	Y															Y								Zoo	N	0	0	0	0	0	0	0	0
400	401	2015-11-12	2017-03-16	France	Europe	Y															Y								Zoo	N	0	0	0	0	0	0	0	0
401	402	2015-11-12	2017-04-28	France	Europe	Y															Y		Y						Zoo	Y	0	0	1	0	0	0	0	1
402	403	2015-11-12	2016-11-17	France	Europe	Y															Y		Y						Zoo	N	0	0	0	0	0	0	0	0
403	404	2015-11-12	2016-11-17	France	Europe	Y															Y								Zoo	N	0	0	0	0	0	0	0	0
404	405	2015-11-12	2017-04-28	France	Europe	Y															Y		Y						Zoo	Y	0	1	0	0	0	1	0	0
405	406	2015-11-12	2017-03-17	France	Europe	Y															Y								Zoo	Y	0	0	0	0	0	1	0	0
406	407	2015-11-14	2017-04-28	France	Europe	Y															Y								Zoo	Y	0	0	0	0	0	0	0	1
407	408	2015-11-14	2017-04-28	France	Europe	Y															Y								Zoo	Y	0	0	0	0	0	0	0	1
408	409	2015-11-14	2017-04-28	France	Europe	Y															Y								Zoo	Y	0	0	0	0	0	0	0	1
409	410	2015-11-14	2016-11-17	France	Europe	Y															Y								Zoo	N	0	0	0	0	0	0	0	0
410	411	2015-11-14	2017-04-28	France	Europe	N																							Zoo	N	0	0	0	0	0	0	0	0
411	412	2015-11-14	2017-04-28	France	Europe	Y															Y		Y						Aquarium	Y	0	0	1	0	0	1	1	1
412	413	2015-11-14	2016-11-17	France	Europe	Y											Y				Y		Y						Zoo	N	0	0	0	0	0	0	0	0
413	414	2015-11-14	2017-04-28	France	Europe	Y															Y								Zoo	Y	1	0	0	0	0	1	0	0
414	415	2015-11-14	2016-11-17	France	Europe	Y															Y		Y						Both	N	0	0	0	0	0	0	0	0
415	416	2015-11-14	2017-04-28	France	Europe	Y															Y		Y						Zoo	Y	0	1	1	0	0	0	0	0
416	417	2015-11-14	2017-04-28	France	Europe	Y																	Y						Aquarium	Y	0	0	1	0	0	0	0	0
417	418	2015-11-14	2017-04-28	France	Europe	Y															Y		Y						Zoo	Y	1	0	0	0	0	1	0	0
418	419	2015-11-14	2016-11-17	France	Europe	Y															Y								Zoo	N	0	0	0	0	0	0	0	0
419	420	2015-11-14	2017-04-28	France	Europe	Y															Y								Zoo	N	0	0	0	0	0	0	0	0
420	421	2015-11-14	2017-04-28	France	Europe	Y															Y								Zoo	Y	1	0	0	0	0	0	0	0
421	422	2015-11-14	2017-04-28	France	Europe	Y															Y								Zoo	Y	0	0	0	0	0	1	0	0
422	423	2015-11-14	2017-04-28	France	Europe	Y															Y		Y						Zoo	Y	0	1	0	0	0	1	0	0
423	424	2015-11-14	2017-03-17	France	Europe	Y															Y								Zoo	N	0	0	0	0	0	0	0	0
424	425	2015-11-14	2017-03-17	France	Europe	Y															Y								Zoo	N	0	0	0	0	0	0	0	0
425	426	2015-11-14	2016-11-17	France	Europe	Y															Y								Zoo	Y	0	1	0	0	0	0	0	0
426	427	2015-11-14	2016-11-17	France	Europe	Y															Y		Y						Zoo	N	0	0	0	0	0	0	0	0
427	428	2015-11-14	2017-04-28	France	Europe	Y															Y		Y						Zoo	Y	0	0	0	0	0	0	0	1
428	429	2015-11-14	2016-11-17	France	Europe	Y															Y								Zoo	N	0	0	0	0	0	0	0	0
429	430	2015-11-14	2016-11-17	France	Europe	Y															Y								Zoo	Y	0	1	1	0	0	0	0	0
430	431	2015-11-14	2017-04-28	France	Europe	Y															Y		Y						Both	N	0	0	0	0	0	0	0	0
431	433	2015-11-14	2016-11-17	France	Europe	Y															Y								Zoo	N	0	0	0	0	0	0	0	0
432	434	2015-11-14	2016-11-30	France	Europe	Y															Y								Zoo	N	0	0	0	0	0	0	0	0
433	435	2015-11-14	2017-04-28	France	Europe	Y															Y								Zoo	Y	0	0	0	0	0	1	0	0
434	436	2015-11-14	2017-04-28	France	Europe	Y															Y								Zoo	N	0	0	0	0	0	0	0	0
435	437	2015-11-14	2017-04-28	France	Europe	Y															Y								Zoo	Y	0	0	0	0	0	1	0	0
436	438	2015-11-14	2016-11-30	France	Europe	Y															Y		Y						Zoo	Y	1	0	0	0	0	0	0	0
437	439	2015-11-14	2017-04-28	France	Europe	Y															Y		Y						Zoo	N	0	0	0	0	0	0	0	0
438	440	2015-11-14	2017-03-17	France	Europe	Y															Y		Y						Both	N	0	0	0	0	0	0	0	0
439	441	2015-11-17	2016-11-30	France	Europe	Y															Y		Y						Zoo	N	0	0	0	0	0	0	0	0
440	442	2015-11-17	2017-04-28	France	Europe	Y															Y		Y						Zoo	Y	0	0	1	0	0	0	0	0
441	443	2015-11-17	2017-04-28	France	Europe	Y															Y		Y						Zoo	Y	0	0	0	0	0	0	0	1
442	444	2015-11-17	2017-04-28	France	Europe	Y															Y								Zoo	Y	1	0	0	0	0	1	1	1
443	445	2015-11-17	2017-04-28	France	Europe	Y															Y								Zoo	Y	0	0	0	0	0	0	0	1
444	446	2015-11-17	2016-11-30	France	Europe	Y															Y								Zoo	N	0	0	0	0	0	0	0	0
445	447	2015-11-17	2017-04-29	France	Europe	Y															Y		Y						Zoo	Y	0	0	0	0	0	0	1	0
446	448	2015-11-17	2017-04-29	France	Europe	Y															Y		Y						Zoo	Y	0	0	0	0	0	0	1	0
447	449	2015-11-17	2017-04-29	France	Europe	Y															Y		Y						Zoo	Y	0	0	0	0	0	1	0	0
448	450	2015-11-17	2017-04-29	France	Europe	N																							Aquarium	Y	0	0	0	0	0	0	0	1
449	451	2015-11-17	2017-04-29	France	Europe	Y															Y								Zoo	Y	1	0	1	0	0	1	0	0
450	452	2015-11-17	2017-04-29	France	Europe	Y															Y								Zoo	Y	1	0	1	0	0	0	0	1
451	453	2015-11-17	2017-04-29	France	Europe	Y															Y		Y						Zoo	Y	0	0	1	0	0	0	0	0
452	454	2015-11-17		France	Europe	Y															Y								Zoo	Y			1					1
453	455	2015-11-17	2016-11-30	France	Europe	Y															Y								Zoo	N	0	0	0	0	0	0	0	0
454	456	2015-11-17		France	Europe	Y															Y								Zoo	Y		1				1
455	457	2015-11-17	2016-11-30	France	Europe	Y															Y								Zoo	N	0	0	0	0	0	0	0	0
456	458	2015-11-17		France	Europe	Y															Y		Y						Zoo	Y						1
457	459	2015-11-17		France	Europe	Y															Y		Y						Zoo	Y		1	1			1
458	460	2015-11-17		France	Europe	Y															Y								Zoo	Y						1
459	461	2015-11-18		France	Europe	Y															Y		Y						Zoo	Y			1					1
460	462	2015-11-18		France	Europe	Y															Y		Y						Zoo	Y								1
461	463	2015-11-18		France	Europe	Y															Y								Zoo	Y						1
462	464	2015-11-18		France	Europe	Y															Y		Y						Zoo	Y		1
463	465	2015-11-18	2016-11-30	France	Europe	Y															Y		Y						Zoo	Y	0	1	0	0	0	0	0	0
464	466	2015-11-18		France	Europe	Y															Y								Zoo	Y			1
465	467	2015-11-18	2016-11-30	France	Europe	Y															Y		Y						Zoo	N	0	0	0	0	0	0	0	0
466	468a	2015-11-18		Germany	Europe	Y			Y																				Zoo	Y			1			1
467	468b	2015-11-18	2017-03-17	Germany	Europe	Y			Y																				Zoo	Y	1	0	1	0	0	0	0	0
468	469	2015-11-18	2016-11-30	Germany	Europe	Y			Y																				Zoo	N	0	0	0	0	0	0	0	0
469	470	2015-11-18	2016-11-30	Germany	Europe	Y			Y																				Zoo	N	0	0	0	0	0	0	0	0
470	471	2015-11-18		Germany	Europe	Y			Y	Y																			Zoo	Y			1					1
471	472	2015-11-18	2016-11-30	Germany	Europe	Y			Y																				Zoo	N	0	0	0	0	0	0	0	0
472	473	2015-11-18		Germany	Europe	Y			Y																				Zoo	Y								1
473	474	2015-11-18	2016-11-30	Germany	Europe	Y			Y		Y																		Zoo	N	0	0	0	0	0	0	0	0
474	475	2015-11-18		Germany	Europe	Y			Y	Y																			Zoo	Y		1
475	476	2015-11-18	2016-11-30	Germany	Europe	Y			Y																				Zoo	N	0	0	0	0	0	0	0	0
476	477	2015-11-18	2016-11-30	Germany	Europe	Y			Y																				Both	N	0	0	0	0	0	0	0	0
477	478	2015-11-18	2017-03-31	Germany	Europe	Y			Y		Y												Y						Both	N	0	0	0	0	0	0	0	0
478	479	2015-11-18		Germany	Europe	Y			Y		Y																		Zoo	Y		1	1			1
479	480	2015-11-18		Germany	Europe	Y			Y																				Zoo	Y		1	1
480	481	2015-11-18	2017-03-17	Germany	Europe	Y			Y																				Zoo	N	0	0	0	0	0	0	0	0
481	482	2015-11-18		Germany	Europe	Y			Y	Y																			Zoo	Y		1				1	1	1
482	483	2015-11-18		Germany	Europe	Y			Y																				Zoo	Y						1
483	484	2015-11-18	2016-11-30	Germany	Europe	Y			Y																				Zoo	N	0	0	0	0	0	0	0	0
484	485	2015-11-18		Germany	Europe	Y			Y																				Zoo	Y						1
485	486	2015-11-18		Germany	Europe	Y			Y	Y																			Zoo	Y								1
486	487	2015-11-18		Germany	Europe	Y			Y																				Zoo	Y						1
487	488	2015-11-18		Germany	Europe	Y			Y																				Zoo	Y		1	1			1
488	489	2015-11-18	2017-04-07	Germany	Europe	Y			Y	Y																			Zoo	Y	0	1	0	0	0	0	0	1
489	490	2015-11-18	2017-03-17	Germany	Europe	Y			Y																				Zoo	N	0	0	0	0	0	0	0	0
490	491	2015-11-18	2016-11-30	Germany	Europe	Y			Y																				Zoo	N	0	0	0	0	0	0	0	0
491	492	2015-11-18		Germany	Europe	Y			Y																				Zoo	Y						1
492	493	2015-11-18	2016-11-30	Germany	Europe	Y			Y	Y																			Zoo	Y	0	0	1	0	0	0	0	0
493	494	2015-11-18		Germany	Europe	Y			Y																				Zoo	Y		1	1			1
494	495	2015-11-18		Germany	Europe	Y			Y																				Zoo	Y		1	1					1
495	496	2015-11-18	2016-11-30	Germany	Europe	Y			Y																				Zoo	N	0	0	0	0	0	0	0	0
496	497	2015-11-18		Germany	Europe	Y			Y																				Zoo	Y						1
497	498	2015-11-18	2017-03-17	Germany	Europe	Y			Y	Y																			Zoo	N	0	0	0	0	0	0	0	0
498	499	2015-11-18		Germany	Europe	Y			Y																				Zoo	Y						1		1
499	500	2015-11-18		Germany	Europe	Y			Y		Y																		Zoo	Y		1
500	501	2015-11-18		Germany	Europe	Y			Y																				Zoo	Y		1	1			1
501	502	2015-11-18		Germany	Europe	Y			Y	Y																			Zoo	Y		1	1			1
502	503	2015-11-21	2016-11-30	Germany	Europe	Y			Y																				Zoo	Y	1	0	1	0	0	0	0	0
503	504	2015-11-21		Germany	Europe	Y			Y																				Zoo	Y						1
504	505	2015-11-21	2017-04-07	Germany	Europe	Y			Y	Y	Y												Y						Zoo	Y	0	0	1	0	0	0	0	0
505	506	2015-11-21		Germany	Europe	Y			Y																				Zoo	Y		1				1
506	507	2015-11-21	2016-11-30	Germany	Europe	Y			Y	Y																			Zoo	Y	0	0	0	0	0	0	0	1
507	508	2015-11-21		Germany	Europe	Y			Y																				Zoo	Y		1				1
508	509	2015-11-21		Germany	Europe	Y			Y																				Zoo	Y		1	1					1
509	510	2015-11-21		Germany	Europe	Y			Y	Y													Y						Zoo	Y		1
510	511	2015-11-21	2017-03-17	Germany	Europe	Y			Y																				Zoo	N	0	0	0	0	0	0	0	0
511	512	2015-11-21		Germany	Europe	Y			Y																				Zoo	Y			1
512	513	2015-11-21	2016-11-30	Germany	Europe	Y			Y																				Zoo	N	0	0	0	0	0	0	0	0
513	514	2015-11-21	2016-11-30	Germany	Europe	Y			Y																				Zoo	N	0	0	0	0	0	0	0	0
514	515	2015-11-21	2016-11-30	Germany	Europe	Y			Y																				Both	Y	0	1	0	0	0	0	0	0
515	516	2015-11-23	2016-11-30	Germany	Europe	Y			Y																				Zoo	N	0	0	0	0	0	0	0	0
516	517	2015-11-23	2016-12-20	Germany	Europe	Y			Y																				Zoo	N	0	0	0	0	0	0	0	0
517	518	2015-11-23		Germany	Europe	Y			Y	Y																			Zoo	Y		1	1					1
518	519	2015-11-23		Germany	Europe	Y			Y	Y																			Zoo	Y
519	520	2015-11-23	2016-12-20	Germany	Europe	Y			Y																				Zoo	Y	0	0	0	0	0	1	0	0
520	521	2015-11-23		Germany	Europe	Y			Y	Y																			Zoo	Y		1
521	522	2015-11-23		Germany	Europe	Y			Y																				Zoo	Y						1
522	523	2015-11-23		Germany	Europe	Y			Y																				Zoo	Y		1
523	524	2015-11-23	2016-12-20	Germany	Europe	Y			Y																				Zoo	N	0	0	0	0	0	0	0	0
524	525	2015-11-23	2016-12-20	Germany	Europe	Y			Y																				Zoo	N	0	0	0	0	0	0	0	0
525	526	2015-11-23	2016-12-20	Germany	Europe	Y			Y																				Zoo	N	0	0	0	0	0	0	0	0
526	527	2015-11-23	2016-12-20	Germany	Europe	Y			Y																				Zoo	N	0	0	0	0	0	0	0	0
527	528	2015-11-23		Germany	Europe	Y			Y																				Zoo	Y						1
528	529	2015-11-23		Germany	Europe	Y			Y																				Zoo	Y						1
529	530	2015-11-23		Germany	Europe	Y			Y	Y																			Zoo	Y		1				1
530	531	2015-11-23		Germany	Europe	Y			Y																				Zoo	Y		1				1
531	532	2015-11-23	2016-12-20	Germany	Europe	Y			Y																				Zoo	N	0	0	0	0	0	0	0	0
532	533	2015-11-23		Germany	Europe	Y			Y																				Zoo	Y						1
533	534	2015-11-23		Germany	Europe	Y			Y																				Zoo	Y			1
534	535	2015-11-23	2016-12-20	Germany	Europe	Y			Y																				Zoo	N	0	0	0	0	0	0	0	0
535	536	2015-11-23	2016-12-20	Germany	Europe	Y			Y		Y																		Zoo	N	0	0	0	0	0	0	0	0
536	537	2015-11-23	2016-12-20	Germany	Europe	Y			Y																				Zoo	N	0	0	0	0	0	0	0	0
537	538	2015-11-23	2016-12-20	Germany	Europe	Y			Y																				Zoo	N	0	0	0	0	0	0	0	0
538	539	2015-11-23		Germany	Europe	Y			Y																				Zoo	Y						1
539	540	2015-11-23	2016-12-20	Germany	Europe	Y			Y																				Zoo	N	0	0	0	0	0	0	0	0
540	541	2015-11-23	2016-12-20	Germany	Europe	Y			Y																				Zoo	Y	0	0	0	0	0	0	0	1
541	542	2015-11-23		Germany	Europe	Y			Y	Y																			Zoo	Y								1
542	543	2015-11-23	2016-12-20	Germany	Europe	Y			Y		Y																		Zoo	N	0	0	0	0	0	0	0	0
543	545	2015-11-23	2016-12-20	Germany	Europe	Y			Y																				Both	N	0	0	0	0	0	0	0	0
544	546	2015-11-23		Germany	Europe	Y			Y	Y																			Zoo	Y
545	547	2015-11-23		Germany	Europe	Y			Y																				Zoo	Y						1		1
546	548	2015-11-23		Germany	Europe	Y			Y																				Zoo	Y						1
547	549	2015-11-23		Germany	Europe	Y			Y																				Zoo	Y		1	1
548	550	2015-11-23	2017-03-17	Germany	Europe	Y				Y																			Zoo	N	0	0	0	0	0	0	0	0
549	551	2015-11-23		Germany	Europe	Y				Y																			Zoo	Y								1
550	552	2015-11-23	2016-12-20	Germany	Europe	Y				Y																			Zoo	N	0	0	0	0	0	0	0	0
551	553	2015-11-23		Germany	Europe	Y				Y																			Zoo	Y						1
552	554	2015-11-23		Germany	Europe	Y				Y																			Zoo	Y
553	555	2015-11-23	2017-04-04	Germany	Europe	Y				Y																			Zoo	Y	0	0	0	0	0	0	0	1
554	556	2015-11-25		Germany	Europe	Y				Y																			Zoo	Y
555	557	2015-11-25		Germany	Europe	Y				Y																			Zoo	Y								1
556	558	2015-11-25		Germany	Europe	Y				Y																			Zoo	Y		1				1
557	559	2015-11-25	2017-03-17	Germany	Europe	Y				Y																			Zoo	N	0	0	0	0	0	0	0	0
558	560	2015-11-25	2017-03-17	Germany	Europe	Y				Y																			Zoo	N	0	0	0	0	0	0	0	0
559	561	2015-11-25		Germany	Europe	Y				Y																			Zoo	Y		1
560	562	2015-11-25		Germany	Europe	Y				Y																			Zoo	Y			1					1
561	563	2015-11-25		Germany	Europe	Y				Y																			Zoo	Y								1
562	564	2015-11-25	2016-12-20	Germany	Europe	Y				Y																			Zoo	Y	0	0	0	0	0	1	0	0
563	565	2015-11-25		Germany	Europe	Y				Y																			Zoo	Y		1
564	566	2015-11-25		Germany	Europe	Y				Y																			Zoo	Y								1
565	567	2015-11-25		Germany	Europe	Y				Y																			Zoo	Y								1
566	568	2015-11-25		Germany	Europe	Y				Y																			Zoo	Y			1					1
567	569	2015-11-25		Germany	Europe	Y				Y																			Zoo	Y		1	1		1			1
568	570	2015-11-25	2017-03-10	Germany	Europe	Y				Y																			Zoo	N	0	0	0	0	0	0	0	0
569	571	2015-11-25		Germany	Europe	Y				Y																			Zoo	Y								1
570	572	2015-11-25		Germany	Europe	Y				Y																			Zoo	Y						1
571	573	2015-11-25	2017-03-17	Germany	Europe	Y				Y																			Zoo	N	0	0	0	0	0	0	0	0
572	574	2015-11-25		Germany	Europe	Y				Y																			Zoo	Y		1						1
573	575	2015-11-25		Germany	Europe	Y				Y																			Zoo	Y			1
574	576	2015-11-25	2017-03-10	Germany	Europe	Y				Y																			Zoo	N	0	0	0	0	0	0	0	0
575	577	2015-11-25		Germany	Europe	Y				Y																			Zoo	Y						1
576	578	2015-11-25		Germany	Europe	Y				Y																			Zoo	Y			1
577	579	2015-11-25		Germany	Europe	Y				Y																			Zoo	Y						1		1
578	580	2015-11-25		Germany	Europe	Y				Y																			Zoo	Y		1				1
579	581	2015-11-25		Germany	Europe	Y				Y																			Zoo	Y		1	1			1
580	582	2015-11-25	2017-03-10	Germany	Europe	Y				Y																			Zoo	N	0	0	0	0	0	0	0	0
581	583	2015-11-25	2017-03-17	Germany	Europe	Y				Y																			Zoo	Y	1	0	1	0	1	0	1	0
582	584	2015-11-25		Germany	Europe	Y				Y																			Zoo	Y						1	1
583	585	2015-11-25	2017-03-10	Germany	Europe	Y				Y																			Zoo	N	0	0	0	0	0	0	0	0
584	586	2015-11-25	2017-03-31	Germany	Europe	Y				Y	Y												Y						Zoo	Y	0	1	0	0	0	1	0	0
585	587	2015-11-26		Germany	Europe	Y				Y																			Zoo	Y		1	1			1		1
586	588	2015-11-26		Germany	Europe	Y				Y																			Zoo	Y		1
587	589	2015-11-26		Germany	Europe	Y				Y																			Zoo	Y						1
588	590	2015-11-26		Germany	Europe	Y				Y																			Zoo	Y								1
589	591	2015-11-26		Germany	Europe	Y				Y																			Zoo	Y			1			1
590	592	2015-11-27		Germany	Europe	Y				Y																			Zoo	Y						1
591	593	2015-11-27		Germany	Europe	Y				Y																			Zoo	Y		1				1
592	594	2015-11-27		Germany	Europe	Y				Y																			Zoo	Y		1
593	595	2015-11-27		Germany	Europe	Y				Y																			Zoo	Y						1
594	596	2015-11-27	2017-03-17	Germany	Europe	Y				Y																			Zoo	N	0	0	0	0	0	0	0	0
595	597	2015-11-27	2017-03-17	Germany	Europe	Y				Y																			Zoo	N	0	0	0	0	0	0	0	0
596	598	2015-11-27		Germany	Europe	Y				Y																			Zoo	Y						1
597	599	2015-11-27	2017-03-10	Germany	Europe	Y				Y																			Zoo	N	0	0	0	0	0	0	0	0
598	600	2015-11-27		Germany	Europe	Y				Y																			Zoo	Y								1
599	601	2015-11-27	2017-03-10	Germany	Europe	Y				Y																			Zoo	N	0	0	0	0	0	0	0	0
600	602	2015-11-27	2017-03-10	Germany	Europe	Y				Y																			Zoo	Y	0	0	1	0	0	0	0	0
601	603	2015-11-27	2017-03-10	Germany	Europe	Y				Y																			Zoo	N	0	0	0	0	0	0	0	0
602	604	2015-11-27		Germany	Europe	Y				Y																			Zoo	Y		1
603	605	2015-11-27	2017-03-17	Germany	Europe	Y				Y																			Zoo	N	0	0	0	0	0	0	0	0
604	606	2015-11-27	2017-03-17	Germany	Europe	Y				Y																			Zoo	N	0	0	0	0	0	0	0	0
605	607	2015-11-27		Germany	Europe	Y				Y																			Zoo	Y		1						1
606	608	2015-11-27	2017-03-17	Germany	Europe	Y				Y																			Zoo	N	0	0	0	0	0	0	0	0
607	609	2015-11-27	2017-03-10	Germany	Europe	Y				Y																			Zoo	N	0	0	0	0	0	0	0	0
608	610	2015-11-27		Germany	Europe	Y				Y																			Zoo	Y								1
609	611	2015-11-27		Germany	Europe	Y				Y																			Zoo	Y								1
610	612	2015-11-27		Germany	Europe	Y				Y																			Zoo	Y								1
611	613	2015-11-27		Germany	Europe	Y				Y																			Zoo	Y			1					1
612	614	2015-11-27		Germany	Europe	Y				Y																			Zoo	Y
613	615	2015-11-27		Germany	Europe	Y			Y	Y																			Zoo	Y						1
614	616	2015-11-27	2017-03-10	Germany	Europe	Y				Y																			Zoo	N	0	0	0	0	0	0	0	0
615	617	2015-11-27		Germany	Europe	Y				Y																			Zoo	Y						1
616	618	2015-11-27	2017-03-17	Germany	Europe	Y				Y																			Zoo	N	0	0	0	0	0	0	0	0
617	619	2015-11-27	2017-03-17	Germany	Europe	Y				Y																			Zoo	Y	0	1	0	0	0	0	0	0
618	620	2015-11-27	2017-03-10	Germany	Europe	Y				Y																			Zoo	N	0	0	0	0	0	0	0	0
619	621	2015-11-27		Germany	Europe	Y				Y																			Zoo	Y								1
620	622	2015-11-27	2017-03-17	Germany	Europe	Y				Y																			Zoo	N	0	0	0	0	0	0	0	0
621	623	2015-11-27		Germany	Europe	Y				Y																			Zoo	Y						1
622	624	2015-11-27	2017-03-10	Germany	Europe	Y				Y																			Zoo	N	0	0	0	0	0	0	0	0
623	625	2015-11-27	2017-03-31	Germany	Europe	Y				Y	Y												Y						Zoo	N	0	0	0	0	0	0	0	0
624	626	2015-11-27	2017-03-31	Germany	Europe	Y				Y	Y												Y						Zoo	Y	1	0	1	0	0	1	0	0
625	627	2015-11-27	2017-03-10	Spain	Europe	Y									Y														Both	N	0	0	0	0	0	0	0	0
626	628	2015-11-27		Spain	Europe	Y									Y														Aquarium	Y			1			1
627	629	2015-11-27		Spain	Europe	Y									Y														Aquarium	Y			1
628	630	2015-11-27		Spain	Europe	Y									Y														Aquarium	Y			1					1
629	631	2015-11-30		Portugal	Europe	Y									Y														Zoo	Y		1	1			1	1	1
630	632	2015-11-30		Spain	Europe	Y									Y								Y						Zoo	Y			1			1
631	633	2015-11-30		Spain	Europe	Y									Y								Y						Zoo	Y			1					1
632	634	2015-11-30		Spain	Europe	Y									Y														Zoo	Y			1
633	635	2015-11-30		Spain	Europe	Y									Y								Y						Zoo	Y		1	1			1		1
634	636	2015-11-30		Spain	Europe	Y									Y														Aquarium	Y			1			1
635	637	2015-11-30		Spain	Europe	Y									Y								Y						Aquarium	Y			1			1		1
636	638	2015-11-30		Canary Islands (Spain)	Europe	Y									Y														Both	Y		1	1	1		1		1
637	639	2015-11-30	2017-03-10	Spain	Europe	Y									Y														Zoo	N	0	0	0	0	0	0	0	0
638	640	2015-11-30		Spain	Europe	Y									Y								Y						Both	Y			1					1
639	641	2015-11-30		Portugal	Europe	Y									Y														Zoo	Y							1
640	642	2015-11-30		Spain	Europe	Y									Y														Both	Y			1			1		1
641	643	2015-11-30	2017-03-10	Spain	Europe	Y									Y														Aquarium	N	0	0	0	0	0	0	0	0
642	644	2015-11-30		Canary Islands (Spain)	Europe	Y									Y														Both	Y			1			1		1
643	645	2015-11-30	2017-03-17	Portugal	Europe	Y									Y														Zoo	N	0	0	0	0	0	0	0	0
644	646	2015-11-30		Spain	Europe	Y									Y								Y						Zoo	Y		1	1				1	1
645	647	2015-11-30		Portugal	Europe	Y									Y								Y						Zoo	Y
646	648	2015-11-30	2017-03-17	Spain	Europe	Y									Y														Zoo	Y	0	0	0	0	0	1	0	0
647	649	2015-11-30	2017-03-10	Spain	Europe	Y									Y														Zoo	N	0	0	0	0	0	0	0	0
648	650	2015-11-30	2017-03-10	Portugal	Europe	Y									Y								Y						Zoo	Y	1	0	1	0	0	0	0	0
649	651	2015-11-30		Spain	Europe	Y									Y														Zoo	Y			1
650	652	2015-11-30		Spain	Europe	Y									Y														Zoo	Y		1	1			1	1	1
651	653	2015-12-02		Spain	Europe	Y									Y								Y						Zoo	Y								1
652	654	2015-12-02		Spain	Europe	Y									Y								Y						Zoo	Y		1		1		1	1	1
653	655	2015-12-02		Spain	Europe	Y									Y								Y						Both	Y		1	1			1		1
654	656	2015-12-02		Spain	Europe	Y									Y														Zoo	Y		1	1					1
655	657	2015-12-02		Spain	Europe	Y									Y								Y						Both	Y						1		1
656	658	2015-12-02		Spain	Europe	Y									Y														Both	Y			1			1		1
657	659	2015-12-02		Spain	Europe	Y									Y								Y						Zoo	Y		1	1			1
658	660	2015-12-02	2017-03-10	Spain	Europe	Y									Y								Y						Zoo	N	0	0	0	0	0	0	0	0
659	661	2015-12-02		Portugal	Europe	Y									Y								Y						Both	Y			1	1		1		1
660	662	2015-12-02	2017-03-11	Germany	Europe	Y					Y												Y						Zoo	N	0	0	0	0	0	0	0	0
661	663	2015-12-02	2017-03-31	Germany	Europe	Y					Y																		Zoo	Y	0	0	0	0	0	1	0	0
662	664	2015-12-02	2016-12-12	Germany	Europe	Y					Y						Y						Y						Both	Y	0	0	1	0	0	1	0	0
663	665	2015-12-02	2017-03-11	Germany	Europe	Y					Y																		Zoo	N	0	0	0	0	0	0	0	0
664	666	2015-12-02	2017-03-31	Germany	Europe	Y					Y												Y						Zoo	Y	1	0	0	0	0	1	0	1
665	667	2015-12-02	2017-03-31	Germany	Europe	Y					Y												Y						Both	Y	0	0	1	0	0	0	0	0
666	668	2015-12-03	2017-03-31	Switzerland	Europe	Y					Y												Y						Zoo	Y	0	0	0	1	0	0	0	1
667	669	2015-12-03	2017-03-31	Germany	Europe	Y					Y												Y						Zoo	N	0	0	0	0	0	0	0	0
668	670	2015-12-03	2017-03-31	Germany	Europe	Y					Y																		Both	N	0	0	0	0	0	0	0	0
669	671	2015-12-03	2017-03-17	Switzerland	Europe	Y					Y												Y						Zoo	N	0	0	0	0	0	0	0	0
670	672	2015-12-03	2017-03-11	Austria	Europe	Y					Y																		Zoo	Y	1	1	1	0	0	0	0	0
671	673	2015-12-03	2017-03-20	Germany	Europe	Y					Y												Y						Zoo	Y	0	1	0	0	0	0	0	1
672	674	2015-12-03	2017-03-31	Germany	Europe	Y					Y												Y						Zoo	Y	1	0	1	0	0	0	0	0
673	675	2015-12-03	2017-03-31	Germany	Europe	Y					Y												Y						Both	Y	0	0	1	0	0	1	0	1
674	676	2015-12-03	2017-03-31	Germany	Europe	Y					Y																		Zoo	Y	0	1	0	0	0	0	0	1
675	677	2015-12-03	2017-03-31	Germany	Europe	Y					Y												Y						Both	N	0	0	0	0	0	0	0	0
676	678	2015-12-03	2017-04-07	United Kingdom	Europe	Y								Y									Y						Zoo	Y	1	1	1	0	0	1	1	0
677	679	2015-12-03	2017-04-07	United Kingdom	Europe	Y								Y									Y						Both	Y	0	0	1	0	0	0	0	1
678	680	2015-12-07	2017-03-13	United Kingdom	Europe	Y								Y															Zoo	N	0	0	0	0	0	0	0	0
679	681	2015-12-07	2017-04-07	United Kingdom	Europe	Y								Y															Both	Y	0	1	1	0	0	0	0	0
680	682	2015-12-07	2017-03-13	United Kingdom	Europe	Y								Y															Zoo	Y	1	0	0	0	0	0	0	0
681	683	2015-12-07	2017-04-07	United Kingdom	Europe	Y								Y															Zoo	N	0	0	0	0	0	0	0	0
682	684	2015-12-07	2017-04-07	United Kingdom	Europe	Y								Y															Zoo	Y	0	0	1	0	0	0	0	1
683	685	2015-12-07	2017-04-07	United Kingdom	Europe	Y								Y															Both	Y	0	1	1	0	0	1	0	1
684	686	2015-12-07	2017-04-07	United Kingdom	Europe	Y								Y									Y						Zoo	N	0	0	0	0	0	0	0	0
685	687	2015-12-07	2017-04-07	United Kingdom	Europe	Y								Y									Y						Zoo	Y	1	1	1	0	1	1	1	1
686	688	2015-12-07	2017-04-07	United Kingdom	Europe	Y								Y															Aquarium	Y	0	0	0	0	0	1	0	0
687	689	2015-12-07	2017-04-07	United Kingdom	Europe	Y								Y															Zoo	Y	0	0	0	0	0	1	0	0
688	690	2015-12-07	2017-04-08	United Kingdom	Europe	Y								Y															Zoo	N	0	0	0	0	0	0	0	0
689	691	2015-12-07	2017-04-08	United Kingdom	Europe	Y								Y															Zoo	N	0	0	0	0	0	0	0	0
690	692	2015-12-07	2017-04-08	United Kingdom	Europe	Y								Y															Both	Y	1	1	1	0	0	1	1	1
691	693	2015-12-07	2017-04-08	United Kingdom	Europe	Y								Y															Zoo	Y	0	0	1	0	0	1	0	0
692	694	2015-12-07	2017-04-08	United Kingdom	Europe	Y								Y															Zoo	Y	1	1	1	1	0	1	0	1
693	695	2015-12-07	2017-04-08	United Kingdom	Europe	Y								Y									Y						Zoo	Y	0	1	1	0	0	1	0	0
694	696	2015-12-07	2017-04-08	United Kingdom	Europe	Y								Y															Zoo	Y	0	1	1	0	0	1	0	1
695	697	2015-12-07	2017-04-08	United Kingdom	Europe	Y								Y															Aquarium	Y	0	0	1	0	0	1	0	0
696	698	2015-12-07	2017-04-08	Ireland	Europe	Y								Y															Aquarium	Y	0	0	1	0	0	0	0	0
697	699	2015-12-07	2017-04-11	United Kingdom	Europe	Y								Y															Aquarium	Y	0	1	0	0	0	0	0	0
698	700	2015-12-07	2017-04-11	United Kingdom	Europe	Y								Y															Zoo	Y	0	1	0	0	0	0	0	0
699	701	2015-12-07	2017-04-11	United Kingdom	Europe	Y								Y									Y						Zoo	Y	1	0	1	0	0	1	0	0
700	702	2015-12-07	2017-04-11	United Kingdom	Europe	Y								Y															Zoo	Y	1	1	1	0	1	1	0	0
701	703	2015-12-08	2017-04-11	United Kingdom	Europe	Y								Y															Zoo	Y	1	0	1	0	0	1	0	0
702	704	2015-12-08	2017-04-11	United Kingdom	Europe	Y								Y									Y						Zoo	Y	1	1	0	0	0	0	0	0
703	705	2015-12-08	2017-04-11	Ireland	Europe	Y								Y									Y						Zoo	Y	1	1	0	0	0	1	0	0
704	706	2015-12-08	2017-03-13	United Kingdom	Europe	Y								Y															Zoo	N	0	0	0	0	0	0	0	0
705	707	2015-12-08	2017-04-11	Ireland	Europe	Y								Y															Aquarium	Y	0	1	1	0	0	0	0	0
706	708	2015-12-08	2017-04-11	United Kingdom	Europe	Y								Y															Zoo	Y	0	1	1	0	1	1	0	1
707	709	2015-12-08	2017-04-11	United Kingdom	Europe	Y								Y															Zoo	N	0	0	0	0	0	0	0	0
708	710	2015-12-08	2017-04-11	United Kingdom	Europe	Y								Y															Zoo	Y	1	0	0	0	0	0	0	0
709	711	2015-12-08	2017-04-11	United Kingdom	Europe	Y								Y									Y						Zoo	Y	0	0	1	0	0	0	0	1
710	712	2015-12-08	2017-04-11	United Kingdom	Europe	Y								Y															Zoo	Y	0	0	1	0	0	0	0	0
711	713	2015-12-08	2017-04-11	United Kingdom	Europe	Y								Y															Zoo	Y	0	0	0	0	0	0	0	1
712	714	2015-12-08	2017-04-11	United Kingdom	Europe	Y								Y															Zoo	Y	1	1	1	0	0	1	0	0
713	715	2015-12-08	2017-04-12	United Kingdom	Europe	Y								Y															Zoo	Y	0	1	1	0	0	1	0	1
714	716	2015-12-08	2017-04-12	United Kingdom	Europe	Y								Y															Zoo	Y	0	1	1	0	0	1	0	0
715	717	2015-12-08	2017-04-12	United Kingdom	Europe	Y								Y									Y						Zoo	Y	1	1	1	0	0	1	1	1
716	718	2015-12-08	2017-03-13	United Kingdom	Europe	Y								Y															Aquarium	Y	0	1	0	0	0	0	0	0
717	719	2015-12-08	2017-04-12	United Kingdom	Europe	Y								Y															Zoo	Y	1	0	1	0	0	1	0	1
718	720	2015-12-08	2017-04-12	United Kingdom	Europe	Y								Y															Both	Y	1	1	1	0	0	1	0	0
719	721	2015-12-08	2017-04-12	United Kingdom	Europe	Y								Y															Aquarium	Y	0	0	1	0	0	0	0	0
720	722	2015-12-08	2017-04-12	United Kingdom	Europe	Y								Y									Y						Zoo	Y	1	0	1	0	0	0	0	0
721	723	2015-12-08	2017-04-12	United Kingdom	Europe	Y								Y															Zoo	Y	1	0	0	0	0	1	0	0
722	724	2015-12-10	2017-04-12	United Kingdom	Europe	Y								Y															Aquarium	Y	0	1	1	0	0	0	1	0
723	725	2015-12-10	2017-04-12	United Kingdom	Europe	Y								Y									Y						Zoo	Y	1	1	1	0	0	1	1	1
724	726	2015-12-10	2017-04-12	United Kingdom	Europe	Y								Y															Zoo	Y	0	0	0	0	0	1	0	0
725	727	2015-12-10	2017-04-12	United Kingdom	Europe	Y								Y															Zoo	Y	1	1	1	0	0	0	0	0
726	728	2015-12-10	2017-04-12	United Kingdom	Europe	Y								Y									Y						Zoo	Y	0	1	1	0	0	1	0	0
727	729	2015-12-10	2017-03-13	United Kingdom	Europe	Y								Y															Aquarium	N	0	0	0	0	0	0	0	0
728	730	2015-12-10	2017-04-12	United Kingdom	Europe	Y								Y															Zoo	Y	1	1	0	0	0	0	0	0
729	731	2015-12-10	2017-04-12	United Kingdom	Europe	Y								Y															Both	Y	1	1	1	0	0	0	0	0
730	732	2015-12-10	2017-04-20	United Kingdom	Europe	Y								Y															Zoo	Y	0	0	1	0	0	0	0	0
731	733	2015-12-10	2017-04-20	United Kingdom	Europe	Y								Y															Zoo	Y	1	0	0	0	1	0	0	0
732	734	2015-12-11	2017-04-20	United Kingdom	Europe	Y								Y															Zoo	Y	0	0	1	0	1	0	0	1
733	735	2015-12-11	2017-03-13	United Kingdom	Europe	Y								Y															Zoo	N	0	0	0	0	0	0	0	0
734	736	2015-12-11	2017-04-20	United Kingdom	Europe	Y								Y									Y						Zoo	Y	0	0	0	0	0	0	1	0
735	737	2015-12-11	2017-03-17	United Kingdom	Europe	Y								Y															Zoo	N	0	0	0	0	0	0	0	0
736	738	2015-12-11	2017-04-20	Ireland	Europe	Y								Y															Zoo	Y	0	1	1	0	0	1	0	0
737	739	2015-12-11	2017-04-20	United Kingdom	Europe	Y								Y									Y						Zoo	Y	0	1	1	0	0	1	0	0
738	740	2015-12-11	2017-04-20	United Kingdom	Europe	Y								Y									Y						Zoo	Y	1	1	1	0	0	0	0	1
739	741	2015-12-11	2017-04-20	United Kingdom	Europe	Y								Y															Zoo	Y	0	0	1	0	0	0	0	0
740	742	2015-12-11	2017-04-20	United Kingdom	Europe	Y								Y									Y						Both	Y	1	1	0	0	0	1	0	0
741	743	2015-12-11	2017-04-20	United Kingdom	Europe	Y								Y									Y						Zoo	Y	0	1	0	0	0	1	0	0
742	744	2015-12-11	2017-04-20	Ireland	Europe	Y								Y															Zoo	N	0	0	0	0	0	0	0	0
743	745	2015-12-11	2017-04-20	United Kingdom	Europe	Y								Y															Zoo	Y	0	0	0	0	0	1	1	1
744	746	2015-12-11	2017-04-20	United Kingdom	Europe	Y								Y									Y						Zoo	Y	0	1	0	0	0	0	0	0
745	747	2015-12-11	2017-04-20	United Kingdom	Europe	Y								Y															Zoo	Y	1	1	1	0	0	1	0	0
746	748	2015-12-11	2017-04-22	United Kingdom	Europe	Y								Y															Zoo	Y	0	1	1	0	0	1	0	1
747	749	2015-12-11	2017-04-22	United Kingdom	Europe	Y								Y															Zoo	Y	1	1	1	0	0	1	0	0
748	750	2015-12-14	2017-03-13	United Kingdom	Europe	Y								Y															Zoo	N	0	0	0	0	0	0	0	0
749	751	2015-12-14	2017-04-22	Ireland	Europe	Y								Y															Zoo	Y	0	0	1	0	0	1	0	0
750	752	2015-12-14	2017-04-22	United Kingdom	Europe	Y								Y															Both	Y	0	0	1	0	0	0	0	0
751	753	2015-12-14	2017-04-22	United Kingdom	Europe	Y								Y															Zoo	Y	0	0	0	0	1	0	0	0
752	754	2015-12-14	2017-04-22	United Kingdom	Europe	Y								Y									Y						Zoo	Y	1	1	1	0	0	1	1	1
753	755	2015-12-14	2017-04-22	United Kingdom	Europe	Y								Y															Zoo	Y	1	0	0	0	0	0	0	0
754	756	2015-12-14	2017-04-22	United Kingdom	Europe	Y								Y															Zoo	Y	1	1	0	0	0	0	0	0
755	757	2015-12-14	2017-04-22	United Kingdom	Europe	Y								Y															Zoo	Y	0	0	1	0	0	1	0	0
756	758	2015-12-14	2017-04-22	United Kingdom	Europe	Y								Y									Y						Zoo	Y	1	1	1	0	0	1	1	1
757	759	2015-12-14	2017-04-22	United Kingdom	Europe	Y								Y															Zoo	Y	1	0	1	0	0	1	0	1
758	760	2015-12-14	2017-03-13	United Kingdom	Europe	Y								Y															Zoo	N	0	0	0	0	0	0	0	0
759	761	2015-12-14	2017-04-22	United Kingdom	Europe	Y								Y															Zoo	Y	1	0	0	0	0	0	0	0
760	762	2015-12-14	2017-04-22	United Kingdom	Europe	Y								Y															Zoo	Y	1	0	0	0	0	1	0	0
761	763	2015-12-14	2017-04-22	United Kingdom	Europe	Y								Y															Zoo	Y	1	0	0	0	0	1	0	0
762	764	2015-12-14	2017-04-22	United Kingdom	Europe	Y								Y															Zoo	Y	0	0	0	0	0	1	0	0
763	765	2015-12-14	2017-04-22	United Kingdom	Europe	Y								Y															Zoo	Y	1	0	0	0	0	1	0	0
764	766	2015-12-14	2017-04-22	United Kingdom	Europe	Y								Y															Zoo	Y	1	0	1	0	0	0	0	0
765	767	2015-12-14	2017-04-22	United Kingdom	Europe	Y								Y															Zoo	Y	1	0	1	0	0	0	0	0
766	768	2015-12-14	2017-04-24	United Kingdom	Europe	Y								Y									Y						Zoo	Y	1	1	1	0	0	1	0	0
767	769	2015-12-14	2017-03-13	Canada	N.America	Y							Y																Aquarium	N	0	0	0	0	0	0	0	0
768	770	2015-12-14	2017-03-30	Canada	N.America	Y							Y																Aquarium	Y	0	0	1	0	0	0	0	0
769	771	2015-12-14	2017-03-30	Canada	N.America	Y							Y			Y													Both	Y	0	0	0	0	0	1	0	0
770	772	2015-12-14	2017-04-02	Canada	N.America	Y							Y																Zoo	Y	0	1	0	0	0	0	0	1
771	773	2015-12-14	2017-04-02	Canada	N.America	Y							Y			Y													Both	N	0	0	0	0	0	0	0	0
772	774	2015-12-14	2017-04-02	Canada	N.America	Y							Y																Zoo	Y	0	1	1	1	0	0	0	1
773	775	2015-12-15	2017-03-13	Canada	N.America	Y							Y																Zoo	N	0	0	0	0	0	0	0	0
774	776	2015-12-15	2017-04-02	Canada	N.America	Y							Y																Both	Y	0	1	1	0	0	0	0	0
775	777	2015-12-15	2017-04-02	Canada	N.America	Y							Y																Zoo	Y	0	1	1	0	0	0	0	1
776	778	2015-12-15	2017-04-02	Canada	N.America	N																							Zoo	Y	0	0	1	0	0	0	0	1
777	779	2015-12-15	2017-04-02	Canada	N.America	N																							Zoo	N	0	0	0	0	0	0	0	0
778	780	2015-12-15	2017-04-02	Canada	N.America	Y							Y																Both	Y	0	0	1	0	0	0	0	1
779	781	2015-12-15	2017-04-02	Canada	N.America	Y							Y																Both	N	0	0	0	0	0	0	0	0
780	782	2015-12-18	2017-04-02	Canada	N.America	Y							Y																Zoo	Y	1	0	0	0	0	1	0	0
781	783	2015-12-18	2017-04-02	Canada	N.America	Y							Y																Both	Y	1	0	1	1	0	1	0	1
782	784	2015-12-18	2017-04-02	Canada	N.America	Y							Y																Both	Y	1	0	1	0	0	0	0	1
783	785	2015-12-18	2017-04-02	Canada	N.America	Y							Y																Zoo	Y	1	0	1	1	1	0	1	1
784	786	2015-12-18	2017-04-02	Canada	N.America	Y							Y																Zoo	Y	1	0	1	0	0	0	0	1
785	787	2015-12-18	2017-03-13	Canada	N.America	Y							Y																Zoo	Y	0	0	1	0	0	0	0	0
786	788	2015-12-18	2017-04-02	Canada	N.America	Y							Y																Zoo	Y	1	0	1	0	0	1	0	1
787	789	2015-12-18	2017-03-13	Canada	N.America	Y							Y																Zoo	N	0	0	0	0	0	0	0	0
788	790	2015-12-18	2017-04-02	Canada	N.America	Y							Y																Zoo	Y	0	0	1	0	0	1	0	0
789	791	2015-12-18	2017-04-02	Canada	N.America	N																							Aquarium	Y	0	0	1	0	0	0	0	0
790	792	2015-12-18	2017-04-02	Canada	N.America	Y							Y																Zoo	Y	0	0	1	0	0	0	0	0
791	793	2015-12-18	2017-04-02	Canada	N.America	Y							Y																Zoo	Y	0	0	1	0	0	0	0	1
792	794	2015-12-18	2017-04-03	Canada	N.America	Y							Y																Both	Y	0	0	0	0	0	0	1	0
793	795	2015-12-21	2017-03-13	Canada	N.America	Y							Y																Zoo	N	0	0	0	0	0	0	0	0
794	796	2015-12-21	2017-03-13	Mexico	N.America	Y																		Y					Zoo	N	0	0	0	0	0	0	0	0
795	797	2015-12-21	2017-03-28	Australia	Oceania	Y																				Y			Zoo	Y	0	0	0	0	1	1	0	1
796	798	2015-12-21	2017-03-28	Australia	Oceania	Y																				Y			Both	Y	1	1	1	0	0	1	0	1
797	799	2015-12-21	2017-03-28	Australia	Oceania	Y																				Y			Zoo	Y	0	1	1	0	0	1	0	0
798	800	2015-12-21	2017-03-28	Australia	Oceania	Y																				Y			Zoo	Y	1	1	1	0	0	1	0	0
799	801	2015-12-21	2017-03-28	Australia	Oceania	Y																				Y			Zoo	Y	1	1	1	0	1	0	0	0
800	802	2015-12-21	2017-03-28	Australia	Oceania	Y																				Y			Zoo	Y	1	0	1	0	0	0	0	1
801	803	2015-12-21	2017-03-28	Australia	Oceania	Y																				Y			Zoo	Y	1	0	1	0	0	0	0	0
802	804	2015-12-21	2017-03-28	Australia	Oceania	Y																				Y			Zoo	Y	1	0	1	0	0	0	0	0
803	805	2015-12-21	2017-03-28	Australia	Oceania	Y																				Y			Zoo	Y	1	0	1	0	0	1	0	0
804	806	2015-12-21	2017-03-28	Australia	Oceania	Y																				Y			Zoo	Y	1	0	1	0	0	0	0	0
805	807	2015-12-21	2017-03-28	Australia	Oceania	N																							Zoo	N	0	0	0	0	0	0	0	0
806	808	2015-12-21	2017-03-28	Australia	Oceania	Y																				Y			Both	Y	0	0	1	0	0	1	0	1
807	809	2015-12-21	2017-03-28	Australia	Oceania	Y																				Y			Both	Y	1	1	1	0	0	0	1	1
808	810	2015-12-21	2017-03-28	Australia	Oceania	Y																				Y			Zoo	Y	0	0	1	0	0	0	0	0
809	811	2015-12-21	2017-03-28	Australia	Oceania	Y																				Y			Zoo	Y	1	1	1	0	0	0	0	0
810	812	2015-12-21	2017-03-28	Australia	Oceania	Y																				Y			Zoo	Y	0	0	0	0	0	1	0	0
811	813	2015-12-21	2017-03-28	Australia	Oceania	Y																				Y			Zoo	Y	0	0	1	0	0	0	0	0
812	814	2015-12-22	2017-03-28	Australia	Oceania	Y																				Y			Zoo	Y	1	1	1	0	0	1	0	0
813	815	2015-12-22	2017-03-28	Australia	Oceania	Y																				Y			Zoo	Y	1	0	1	0	0	0	0	1
814	816	2015-12-22	2017-03-20	Australia	Oceania	Y																				Y			Zoo	N	0	0	0	0	0	0	0	0
815	817	2015-12-22	2017-03-27	Australia	Oceania	Y																				Y			Zoo	Y	1	1	1	0	0	1	1	0
816	818	2015-12-22	2017-03-13	Australia	Oceania	Y																				Y			Zoo	N	0	0	0	0	0	0	0	0
817	819	2015-12-22	2017-03-27	Australia	Oceania	Y																				Y			Zoo	Y	1	0	1	0	0	1	0	1
818	820	2015-12-22	2017-03-13	Australia	Oceania	Y																				Y			Zoo	N	0	0	0	0	0	0	0	0
819	821	2015-12-22	2017-03-13	Australia	Oceania	Y																				Y			Zoo	N	0	0	0	0	0	0	0	0
820	822	2015-12-22	2017-03-28	Australia	Oceania	Y																				Y			Zoo	Y	1	1	1	0	1	1	0	1
821	823	2015-12-23	2017-03-28	Australia	Oceania	Y																				Y			Zoo	Y	1	0	1	0	0	1	0	0
822	824	2015-12-23	2017-03-28	Australia	Oceania	Y																				Y			Zoo	Y	1	1	1	1	1	1	0	1
823	825	2015-12-23	2017-03-28	Australia	Oceania	Y																				Y			Both	Y	1	1	1	0	0	1	0	0
824	826	2015-12-23	2017-03-28	Australia	Oceania	Y																				Y			Zoo	Y	0	0	1	0	0	0	0	1
825	827	2015-12-23	2017-03-28	Australia	Oceania	Y																				Y			Zoo	Y	1	0	1	0	1	0	0	1
826	828	2015-12-23	2017-03-28	Australia	Oceania	Y																				Y			Aquarium	Y	0	1	1	0	0	1	0	1
827	829	2015-12-23	2017-03-28	Australia	Oceania	Y																				Y			Zoo	Y	0	0	0	0	0	0	0	1
828	830	2015-12-23	2017-03-20	Australia	Oceania	Y																				Y			Zoo	Y	0	1	0	0	0	1	0	0
829	831	2015-12-23	2017-03-28	Australia	Oceania	Y																				Y			Zoo	Y	0	0	1	0	0	0	0	0
830	832	2015-12-23	2017-03-28	Australia	Oceania	Y																				Y			Zoo	Y	0	1	1	0	0	1	0	0
831	833	2015-12-23	2017-03-28	Australia	Oceania	Y																				Y			Zoo	Y	0	0	1	0	0	0	0	0
832	834	2015-12-23	2017-03-28	Australia	Oceania	Y																				Y			Zoo	Y	1	0	1	0	0	0	0	0
833	835	2015-12-23	2017-03-28	Australia	Oceania	Y																				Y			Zoo	Y	1	1	1	0	1	0	0	0
834	836	2015-12-23	2017-03-28	Australia	Oceania	Y																				Y			Zoo	Y	0	0	1	0	0	1	0	0
835	837	2015-12-23	2017-03-29	Australia	Oceania	Y																				Y			Zoo	Y	1	1	1	0	0	1	0	1
836	838	2015-12-23	2017-03-30	Australia	Oceania	Y																				Y			Zoo	Y	0	1	1	0	0	0	0	0
837	839	2015-12-23	2017-03-30	Australia	Oceania	Y																				Y			Aquarium	Y	0	1	1	0	0	1	1	1
838	840	2015-12-24	2017-03-29	Australia	Oceania	Y																				Y			Zoo	Y	0	0	1	0	0	0	0	1
839	841	2015-12-24	2017-03-29	Australia	Oceania	Y																				Y			Zoo	N	0	0	0	0	0	0	0	0
840	842	2015-12-24	2017-03-29	Australia	Oceania	Y																				Y			Zoo	Y	1	1	1	0	1	1	0	1
841	843	2015-12-24	2017-03-29	Australia	Oceania	Y																				Y			Zoo	Y	1	0	1	0	0	1	0	0
842	844	2015-12-29	2017-03-29	Australia	Oceania	Y																				Y			Zoo	Y	1	1	1	0	1	0	0	0
843	845	2015-12-29	2017-03-29	Australia	Oceania	Y																				Y			Aquarium	Y	0	0	1	0	0	1	0	0
844	846	2015-12-29	2017-03-29	Australia	Oceania	Y																				Y			Zoo	Y	1	0	1	0	0	1	0	1
845	847	2015-12-29	2017-03-29	Australia	Oceania	Y																				Y			Zoo	Y	1	1	1	0	0	1	0	1
846	848	2015-12-29	2017-03-29	Australia	Oceania	Y																				Y			Both	Y	0	1	1	1	0	1	0	1
847	849	2015-12-29	2017-03-29	Australia	Oceania	Y																				Y			Zoo	Y	1	0	1	0	0	1	0	1
848	850	2015-12-29	2017-03-29	Australia	Oceania	Y																				Y			Zoo	Y	1	0	1	0	0	0	0	0
849	851	2015-12-29	2017-03-13	Papua New Guinea	Oceania	Y																				Y			Zoo	N	0	0	0	0	0	0	0	0
850	852	2015-12-29	2017-03-29	Tasmania	Oceania	Y																				Y			Zoo	Y	0	0	1	0	0	0	0	0
851	853	2015-12-29	2017-03-29	Tasmania	Oceania	Y																				Y			Zoo	Y	0	0	1	0	0	0	0	0
852	854	2015-12-29	2017-03-13	Tasmania	Oceania	Y																				Y			Zoo	Y	1	0	1	0	0	0	0	0
853	855	2015-12-29	2017-03-20	New Caledonia (France)	Oceania	Y																				Y			Zoo	N	0	0	0	0	0	0	0	0
854	856	2015-12-29	2017-03-29	New Zealand	Oceania	Y																				Y			Zoo	Y	0	0	0	0	0	0	0	1
855	857	2015-12-29	2017-03-29	New Zealand	Oceania	Y																				Y			Zoo	Y	0	0	0	0	0	1	0	0
856	858	2015-12-29	2017-03-13	New Zealand	Oceania	Y																				Y			Zoo	N	0	0	0	0	0	0	0	0
857	859	2015-12-29	2017-03-20	New Zealand	Oceania	Y																				Y			Zoo	N	0	0	0	0	0	0	0	0
858	860	2015-12-29	2017-03-29	New Zealand	Oceania	Y																				Y			Zoo	Y	0	1	0	0	0	0	0	0
859	861	2015-12-29	2017-03-29	New Zealand	Oceania	Y																				Y			Zoo	Y	1	1	0	0	0	0	0	0
860	862	2015-12-29	2017-03-29	New Zealand	Oceania	Y																				Y			Zoo	Y	0	0	0	0	0	1	0	0
861	863	2015-12-29	2017-03-13	New Zealand	Oceania	Y																				Y			Zoo	N	0	0	0	0	0	0	0	0
862	864	2015-12-29	2017-03-13	New Zealand	Oceania	Y																				Y			Zoo	N	0	0	0	0	0	0	0	0
863	865	2015-12-29	2017-03-13	New Zealand	Oceania	Y																				Y			Zoo	N	0	0	0	0	0	0	0	0
864	866	2015-12-29	2017-03-30	New Zealand	Oceania	Y																				Y			Zoo	Y	1	1	1	0	0	1	0	0
865	867	2015-12-29	2017-03-30	New Zealand	Oceania	Y																				Y			Aquarium	Y	0	1	1	0	0	1	1	0
866	868	2015-12-29	2017-03-30	New Zealand	Oceania	Y																				Y			Both	Y	1	0	1	0	0	1	0	1
867	869	2015-12-29	2017-03-30	New Zealand	Oceania	Y																				Y			Zoo	Y	1	0	0	0	0	1	0	0
868	870	2015-12-29	2017-03-30	New Zealand	Oceania	Y																				Y			Zoo	Y	1	1	1	0	0	0	0	0
869	871	2015-12-29	2017-03-13	New Zealand	Oceania	Y																				Y			Zoo	Y	1	0	1	0	0	0	0	0
870	872	2015-12-29	2017-03-20	New Zealand	Oceania	Y																				Y			Zoo	N	0	0	0	0	0	0	0	0
871	873	2015-12-29	2017-03-30	New Zealand	Oceania	Y																				Y			Zoo	Y	0	0	1	0	0	0	0	1
872	874	2015-12-29	2017-03-13	New Zealand	Oceania	Y																				Y			Zoo	N	0	0	0	0	0	0	0	0
873	875	2015-12-29	2017-03-30	New Zealand	Oceania	Y																				Y			Zoo	Y	0	1	0	0	0	0	0	0
874	876	2015-12-29	2017-03-13	New Zealand	Oceania	Y																				Y			Zoo	N	0	0	0	0	0	0	0	0
875	877	2015-12-29	2017-03-30	New Zealand	Oceania	Y																				Y			Both	Y	1	1	1	0	0	1	0	0
876	878	2015-12-29	2017-03-30	Australia	Oceania	Y																				Y			Zoo	Y	1	0	1	0	0	1	0	1
877	879	2015-12-31	2017-03-13	New Zealand	Oceania	Y																				Y			Zoo	N	0	0	0	0	0	0	0	0
878	880	2015-12-31	2017-04-03	United States of America	N.America	Y										Y													Both	Y	1	1	1	0	0	0	0	0
879	881	2015-12-31	2017-04-03	Mexico	N.America	Y										Y													Both	Y	0	0	1	0	0	1	1	1
880	882	2015-12-31	2017-04-03	United States of America	N.America	Y										Y													Both	Y	0	1	1	0	0	1	0	0
881	883	2015-12-31	2017-03-13	United States of America	N.America	N																							Zoo	N	0	0	0	0	0	0	0	0
882	884	2015-12-31	2017-04-03	Alaska	N.America	Y										Y													Aquarium	Y	1	0	1	0	0	1	0	0
883	885	2015-12-31	2017-04-03	United States of America	N.America	Y										Y													Both	Y	0	1	0	0	1	0	0	0
884	886	2015-12-31	2017-04-03	United States of America	N.America	Y										Y													Aquarium	Y	1	1	1	0	0	1	0	0
885	887	2015-12-31	2017-04-03	United States of America	N.America	Y										Y													Both	Y	0	0	1	0	0	0	0	1
886	888	2015-12-31	2017-04-03	United States of America	N.America	Y										Y													Aquarium	Y	0	1	1	0	0	1	0	0
887	889	2015-12-31	2017-04-03	United States of America	N.America	Y										Y													Zoo	Y	0	0	1	0	0	0	0	1
888	890	2015-12-31	2017-04-03	Bermuda	S.America	Y										Y													Both	Y	0	1	1	0	0	0	0	0
889	891	2015-12-31	2017-04-03	United States of America	N.America	Y										Y													Aquarium	Y	0	0	1	0	0	0	0	0
890	892	2015-12-31	2017-04-03	United States of America	N.America	Y										Y													Zoo	Y	1	1	0	1	0	0	0	0
891	893	2015-12-31	2017-04-03	United States of America	N.America	Y										Y													Zoo	Y	0	1	1	0	0	1	0	0
892	894	2015-12-31	2017-04-03	United States of America	N.America	Y										Y													Both	Y	0	1	0	0	0	0	0	0
893	895	2015-12-31	2017-04-03	United States of America	N.America	Y										Y													Zoo	Y	0	0	0	0	0	0	0	1
894	896	2015-12-31	2017-04-03	United States of America	N.America	Y										Y													Both	Y	1	0	1	0	1	0	0	0
895	897	2015-12-31	2017-04-03	United States of America	N.America	Y										Y													Zoo	Y	1	0	1	0	0	1	0	0
896	898	2015-12-31	2017-04-03	United States of America	N.America	Y										Y													Zoo	Y	0	1	0	0	0	0	0	0
897	899	2016-01-06	2017-04-03	United States of America	N.America	Y										Y													Zoo	Y	0	0	0	0	0	1	0	0
898	900	2016-01-06	2017-04-03	United States of America	N.America	Y										Y													Both	Y	0	0	1	0	0	1	0	0
899	901	2016-01-06	2017-04-03	United States of America	N.America	Y										Y													Both	Y	0	1	1	0	0	1	0	0
900	902	2016-01-06	2017-04-03	United States of America	N.America	Y										Y													Aquarium	Y	0	0	1	0	0	0	0	0
901	903	2016-01-06	2017-04-03	United States of America	N.America	Y										Y													Aquarium	Y	0	0	1	0	0	0	0	0
902	904	2016-01-06	2017-04-03	United States of America	N.America	Y										Y													Zoo	Y	0	1	0	0	0	0	0	0
903	905	2016-01-06	2017-04-03	United States of America	N.America	Y										Y													Zoo	Y	0	0	1	0	0	1	0	0
904	906	2016-01-06	2017-04-03	United States of America	N.America	Y										Y													Zoo	Y	1	0	1	0	0	0	0	1
905	907	2016-01-06	2017-03-13	United States of America	N.America	Y										Y													Zoo	N	0	0	0	0	0	0	0	0
906	908	2016-01-06	2017-04-03	United States of America	N.America	Y										Y													Zoo	Y	0	0	1	0	0	0	0	0
907	909	2016-01-06	2017-04-03	United States of America	N.America	Y										Y													Zoo	Y	1	1	1	1	0	1	0	1
908	910	2016-01-06	2017-04-03	United States of America	N.America	Y										Y													Zoo	N	0	0	0	0	0	0	0	0
909	911	2016-01-06	2017-04-03	United States of America	N.America	Y										Y													Zoo	Y	1	0	1	0	0	1	0	0
910	912	2016-01-06	2017-04-03	United States of America	N.America	Y										Y													Zoo	Y	1	1	1	0	0	1	0	1
911	913	2016-01-06	2017-04-03	United States of America	N.America	Y										Y													Zoo	N	0	0	0	0	0	0	0	0
912	914	2016-01-06	2017-04-03	United States of America	N.America	Y										Y													Zoo	Y	0	0	0	1	0	0	0	0
913	915	2016-01-06	2017-04-03	United States of America	N.America	Y										Y													Zoo	Y	0	1	0	0	0	0	0	0
914	916	2016-01-06	2017-04-03	United States of America	N.America	Y										Y													Zoo	N	0	0	0	0	0	0	0	0
915	917	2016-01-06	2017-04-03	United States of America	N.America	Y										Y													Zoo	N	0	0	0	0	0	0	0	0
916	918	2016-01-06	2017-04-03	United States of America	N.America	Y										Y													Zoo	N	0	0	0	0	0	0	0	0
917	919	2016-01-06	2017-03-13	United States of America	N.America	Y										Y													Zoo	Y	1	1	0	0	0	0	0	0
918	920	2016-01-06	2017-04-03	United States of America	N.America	Y										Y													Both	Y	1	1	1	1	0	1	0	0
919	921	2016-01-06	2017-03-20	United States of America	N.America	Y										Y													Both	Y	1	1	1	0	0	0	0	1
920	922	2016-01-06	2017-03-13	United States of America	N.America	Y										Y													Zoo	N	0	0	0	0	0	0	0	0
921	923	2016-01-06	2017-04-03	United States of America	N.America	Y										Y													Zoo	Y	1	0	0	0	0	1	0	1
922	924	2016-01-07	2017-04-04	United States of America	N.America	Y										Y													Zoo	N	0	0	0	0	0	0	0	0
923	925	2016-01-07	2017-04-04	United States of America	N.America	Y										Y													Both	Y	0	1	1	0	0	1	0	0
924	926	2016-01-07	2017-03-28	United States of America	N.America	Y										Y													Zoo	Y	1	0	0	0	0	0	1	0
925	927	2016-01-07	2017-04-04	United States of America	N.America	Y										Y													Zoo	Y	1	1	1	1	0	1	0	0
926	928	2016-01-07	2017-04-04	United States of America	N.America	Y										Y													Both	Y	0	0	1	0	0	0	0	0
927	929	2016-01-07	2017-04-04	United States of America	N.America	Y										Y													Zoo	N	0	0	0	0	0	0	0	0
928	930	2016-01-07	2017-03-13	United States of America	N.America	Y										Y													Zoo	N	0	0	0	0	0	0	0	0
929	931	2016-01-07	2017-03-20	United States of America	N.America	Y										Y													Zoo	N	0	0	0	0	0	0	0	0
930	932	2016-01-07	2017-03-13	United States of America	N.America	Y										Y													Zoo	N	0	0	0	0	0	0	0	0
931	933	2016-01-07	2017-04-04	United States of America	N.America	Y										Y													Zoo	Y	0	0	0	0	0	1	0	0
932	934	2016-01-07	2017-04-04	United States of America	N.America	Y										Y													Zoo	Y	0	0	1	0	0	0	0	0
933	935	2016-01-07	2017-03-13	United States of America	N.America	Y										Y													Zoo	N	0	0	0	0	0	0	0	0
934	936	2016-01-07	2017-04-04	United States of America	N.America	N																							Zoo	Y	0	0	1	0	0	0	0	0
935	937	2016-01-07	2017-04-04	United States of America	N.America	Y										Y													Aquarium	Y	0	1	1	0	0	0	0	0
936	938	2016-01-07	2017-04-04	United States of America	N.America	Y										Y													Both	Y	1	1	1	1	0	1	0	0
937	939	2016-01-07	2017-04-04	United States of America	N.America	Y										Y													Zoo	Y	1	0	1	1	0	0	0	1
938	940	2016-01-07	2017-04-04	United States of America	N.America	Y										Y													Zoo	Y	0	0	1	0	0	0	0	0
939	941	2016-01-07	2017-04-04	United States of America	N.America	Y										Y													Both	Y	0	1	1	0	0	1	0	0
940	942	2016-01-07	2017-04-04	United States of America	N.America	Y										Y													Both	Y	0	1	1	0	0	0	0	1
941	943	2016-01-07	2017-04-04	United States of America	N.America	Y										Y													Zoo	Y	0	0	0	0	0	0	1	0
942	944	2016-01-07	2017-04-05	United States of America	N.America	Y										Y													Zoo	Y	1	0	0	0	0	0	0	0
943	945	2016-01-07	2017-04-05	United States of America	N.America	Y										Y													Zoo	Y	0	1	1	0	1	1	0	1
944	946	2016-01-07	2017-04-05	United States of America	N.America	Y										Y													Zoo	Y	1	0	1	0	0	1	1	1
945	947	2016-01-07	2017-04-05	United States of America	N.America	Y										Y													Zoo	Y	1	1	1	0	0	1	0	0
946	948	2016-01-08	2017-03-13	United States of America	N.America	Y										Y													Zoo	N	0	0	0	0	0	0	0	0
947	949	2016-01-08	2017-04-05	United States of America	N.America	Y										Y													Both	Y	1	0	1	1	0	1	0	1
948	950	2016-01-08	2017-04-05	United States of America	N.America	Y										Y													Both	Y	0	0	1	0	0	0	0	1
949	951	2016-01-08	2017-04-05	United States of America	N.America	Y										Y													Zoo	Y	1	1	0	1	0	1	0	1
950	952	2016-01-08	2017-03-20	United States of America	N.America	Y										Y													Zoo	Y	1	0	0	0	0	0	0	0
951	953	2016-01-08	2017-03-13	United States of America	N.America	N																							Zoo	N	0	0	0	0	0	0	0	0
952	954	2016-01-08	2017-04-05	United States of America	N.America	Y										Y													Zoo	Y	0	0	0	0	0	1	0	0
953	955	2016-01-08	2017-04-05	United States of America	N.America	Y										Y													Both	Y	0	0	1	0	0	0	0	0
954	956	2016-01-08	2017-04-05	United States of America	N.America	Y										Y													Aquarium	Y	0	1	1	0	0	0	0	0
955	957	2016-01-08	2017-04-05	United States of America	N.America	Y										Y													Zoo	Y	0	0	0	0	0	1	0	1
956	958	2016-01-08	2017-04-05	United States of America	N.America	Y										Y													Aquarium	Y	0	1	1	0	0	1	0	1
957	959	2016-01-08	2017-04-05	United States of America	N.America	Y										Y													Zoo	Y	1	0	0	0	0	0	1	1
958	960	2016-01-08	2017-04-05	United States of America	N.America	Y										Y													Both	Y	0	0	1	0	0	1	0	0
959	961	2016-01-08	2017-04-05	United States of America	N.America	Y										Y													Zoo	Y	1	0	1	0	0	1	0	1
960	962	2016-01-08	2017-04-05	United States of America	N.America	Y										Y													Both	Y	0	0	1	0	0	0	0	0
961	963	2016-01-08	2017-04-05	United States of America	N.America	Y										Y													Aquarium	Y	0	1	1	0	0	0	0	0
962	964	2016-01-08	2017-04-05	United States of America	N.America	Y										Y													Both	Y	0	0	1	0	0	0	0	0
963	965	2016-01-08	2017-04-05	United States of America	N.America	Y										Y													Both	Y	1	0	1	0	0	0	0	0
964	966	2016-01-08	2017-04-05	United States of America	N.America	Y										Y													Aquarium	Y	0	1	1	0	0	0	0	0
965	967	2016-01-08	2017-04-05	United States of America	N.America	Y										Y													Both	Y	0	1	1	0	0	1	0	0
966	968	2016-01-11	2017-04-05	United States of America	N.America	Y										Y													Zoo	Y	1	0	1	0	0	1	0	0
967	969	2016-01-11	2017-04-05	United States of America	N.America	Y										Y													Zoo	Y	0	0	0	0	0	0	1	0
968	970	2016-01-11	2017-04-05	United States of America	N.America	Y										Y													Zoo	Y	0	0	0	0	0	0	0	1
969	971	2016-01-11	2017-04-05	United States of America	N.America	Y										Y													Zoo	Y	1	1	1	0	0	1	0	0
970	972	2016-01-11	2017-04-05	United States of America	N.America	Y										Y													Aquarium	Y	0	0	1	0	0	1	0	1
971	973	2016-01-11	2017-03-20	Mexico	N.America	Y										Y													Zoo	Y	0	0	0	0	0	0	1	0
972	974	2016-01-11	2017-04-05	United States of America	N.America	Y										Y													Both	Y	1	0	1	0	0	0	0	0
973	975	2016-01-11	2017-04-05	United States of America	N.America	Y										Y													Zoo	Y	1	1	1	0	0	0	0	0
974	976	2016-01-11	2017-04-05	United States of America	N.America	Y										Y													Zoo	Y	0	0	0	0	0	1	0	0
975	977	2016-01-11	2017-04-05	United States of America	N.America	Y										Y													Zoo	Y	1	0	0	1	0	1	0	0
976	978	2016-01-11	2017-04-05	United States of America	N.America	Y										Y													Zoo	Y	0	0	1	0	0	0	0	0
977	979	2016-01-11	2017-04-05	United States of America	N.America	Y										Y													Zoo	Y	1	0	0	0	0	0	0	0
978	980	2016-01-11	2017-04-05	United States of America	N.America	Y										Y													Zoo	Y	0	0	1	0	0	0	0	0
979	981	2016-01-11	2017-04-05	United States of America	N.America	Y										Y													Zoo	N	0	0	0	0	0	0	0	0
980	982	2016-01-11	2017-04-05	United States of America	N.America	Y										Y													Zoo	Y	1	0	1	1	0	1	0	0
981	983	2016-01-11	2017-04-05	United States of America	N.America	Y										Y													Aquarium	Y	0	1	1	0	0	1	1	0
982	984	2016-01-11	2017-04-05	United States of America	N.America	Y										Y													Aquarium	Y	0	1	1	0	0	1	1	0
983	985	2016-01-11	2017-04-05	United States of America	N.America	Y										Y													Zoo	Y	0	0	1	0	0	0	0	0
984	986	2016-01-11	2017-04-05	United States of America	N.America	Y										Y													Zoo	Y	1	1	1	1	0	1	0	0
985	987	2016-01-11	2017-04-05	United States of America	N.America	Y										Y													Zoo	Y	1	0	0	0	0	0	0	0
986	988	2016-01-11	2017-04-05	United States of America	N.America	Y										Y													Zoo	Y	1	0	0	0	0	0	0	0
987	989	2016-01-11	2017-04-05	United States of America	N.America	Y										Y													Both	Y	0	0	0	0	0	1	0	0
988	990	2016-01-11	2017-04-05	United States of America	N.America	Y										Y													Zoo	Y	1	0	0	0	0	0	1	1
989	991	2016-01-11	2017-04-05	United States of America	N.America	Y										Y													Zoo	Y	0	0	1	0	0	1	0	1
990	992	2016-01-11	2017-04-05	United States of America	N.America	Y										Y													Zoo	Y	0	0	0	0	0	0	0	1
991	993	2016-01-12	2017-04-05	United States of America	N.America	Y										Y													Zoo	Y	1	0	0	0	1	1	1	1
992	994	2016-01-12	2017-04-06	United States of America	N.America	Y										Y													Zoo	Y	0	0	1	0	0	1	0	0
993	995	2016-01-12	2017-04-06	United States of America	N.America	Y										Y													Zoo	Y	0	1	1	0	0	0	0	0
994	996	2016-01-12	2017-04-06	United States of America	N.America	Y										Y													Zoo	Y	0	1	0	0	0	1	0	0
995	997	2016-01-12	2017-04-06	United States of America	N.America	Y										Y													Aquarium	Y	0	0	1	0	0	0	0	0
996	998	2016-01-12	2017-04-06	United States of America	N.America	Y										Y													Aquarium	Y	0	0	1	0	0	0	0	0
997	999	2016-01-12	2017-03-20	United States of America	N.America	Y										Y													Aquarium	N	0	0	0	0	0	0	0	0
998	1000	2016-01-12	2017-04-06	United States of America	N.America	Y										Y													Aquarium	Y	0	0	1	0	0	0	0	0
999	1001	2016-01-12	2017-04-06	United States of America	N.America	Y										Y													Aquarium	Y	1	0	1	1	0	1	0	1
1000	1002	2016-01-12	2017-04-06	United States of America	N.America	Y										Y													Aquarium	Y	0	1	1	0	0	1	0	1
1001	1003	2016-01-12	2017-04-06	United States of America	N.America	Y										Y													Both	Y	0	0	1	0	0	0	0	0
1002	1004	2016-01-12	2017-04-06	United States of America	N.America	Y										Y													Zoo	Y	0	0	0	0	0	1	0	0
1003	1005	2016-01-12	2017-04-06	United States of America	N.America	Y										Y													Aquarium	Y	0	1	1	0	0	1	0	0
1004	1006	2016-01-12	2017-03-13	United States of America	N.America	Y										Y													Zoo	N	0	0	0	0	0	0	0	0
1005	1007	2016-01-12	2017-04-06	United States of America	N.America	Y										Y													Zoo	Y	0	0	1	0	0	0	0	0
1006	1008	2016-01-12	2017-04-06	United States of America	N.America	Y										Y													Both	Y	0	0	1	0	0	1	0	0
1007	1009	2016-01-12	2017-04-04	United States of America	N.America	Y										Y													Zoo	Y	0	0	0	0	0	0	0	1
1008	1010	2016-01-12	2017-04-06	United States of America	N.America	Y										Y													Both	Y	0	0	0	0	0	1	0	0
1009	1011	2016-01-12	2017-04-06	Argentina	S.America	Y										Y													Both	Y	0	0	0	0	0	0	0	1
1010	1012	2016-01-12	2017-04-06	United States of America	N.America	Y										Y													Aquarium	Y	0	0	1	0	0	1	0	1
1011	1013	2016-01-12	2017-04-06	United States of America	N.America	Y										Y													Zoo	Y	1	1	1	0	1	1	0	1
1012	1014	2016-01-12	2017-04-06	United States of America	N.America	Y										Y													Zoo	Y	0	0	1	0	0	0	0	0
1013	1015	2016-01-16	2017-04-06	United States of America	N.America	Y										Y													Both	Y	1	0	1	0	0	1	0	0
1014	1016	2016-01-16	2017-04-06	United States of America	N.America	Y										Y													Both	Y	0	0	1	0	0	0	0	0
1015	1017	2016-01-16	2017-04-06	United States of America	N.America	Y										Y													Zoo	Y	1	0	0	0	0	1	0	0
1016	1018	2016-01-16	2017-04-06	United States of America	N.America	Y										Y													Zoo	Y	0	0	1	0	0	0	0	0
1017	1019	2016-01-17	2017-04-06	United States of America	N.America	Y										Y													Zoo	Y	1	0	1	1	1	0	1	0
1018	1020	2016-01-18	2017-04-06	United States of America	N.America	Y										Y													Zoo	Y	1	0	0	0	0	0	1	0
1019	1021	2016-01-18	2017-04-06	United States of America	N.America	Y										Y													Both	Y	1	1	1	0	0	1	0	0
1020	1022	2016-01-18	2017-04-06	United States of America	N.America	Y										Y													Zoo	Y	0	1	1	0	0	0	0	0
1021	1023	2016-01-18	2017-03-31	Greece	Europe	Y																	Y						Both	Y	0	0	1	0	0	0	0	1
1022	1024	2016-01-18	2017-03-13	United Arab Emirates	Asia	Y																	Y						Zoo	N	0	0	0	0	0	0	0	0
1023	1025	2016-01-18	2017-03-31	Russia	Europe	Y																	Y		Y				Zoo	Y	0	0	1	0	0	0	0	0
1024	1026	2016-01-18	2017-03-13	Sweden	Europe	Y																	Y						Both	N	0	0	0	0	0	0	0	0
1025	1027	2016-01-18	2017-03-31	Finland	Europe	Y																	Y						Zoo	Y	0	0	1	0	0	0	0	0
1026	1028	2016-01-18	2017-03-13	Italy	Europe	Y												Y					Y						Zoo	Y	0	0	1	0	0	0	0	0
1027	1029	2016-01-18	2017-03-31	Italy	Europe	Y												Y											Zoo	Y	0	0	0	0	0	1	0	0
1028	1030	2016-01-18	2017-03-13	Italy	Europe	Y												Y					Y						Zoo	N	0	0	0	0	0	0	0	0
1029	1031	2016-01-18	2017-03-13	Italy	Europe	Y												Y					Y						Zoo	N	0	0	0	0	0	0	0	0
1030	1032	2016-01-18	2017-03-13	Italy	Europe	Y												Y											Zoo	N	0	0	0	0	0	0	0	0
1031	1033	2016-01-18	2017-03-31	Italy	Europe	N																							Zoo	Y	0	0	0	0	0	1	0	0
1032	1034	2016-01-18	2017-03-13	Italy	Europe	Y												Y											Zoo	N	0	0	0	0	0	0	0	0
1033	1035	2016-01-18	2017-03-13	Italy	Europe	Y												Y											Zoo	N	0	0	0	0	0	0	0	0
1034	1036	2016-01-18	2017-03-31	Italy	Europe	Y												Y					Y						Zoo	Y	1	0	1	0	0	1	0	1
1035	1037	2016-01-18	2017-03-13	Italy	Europe	Y												Y											Zoo	N	0	0	0	0	0	0	0	0
1036	1038	2016-01-18	2017-03-31	Italy	Europe	Y												Y					Y						Aquarium	N	0	0	0	0	0	0	0	0
1037	1039	2016-01-18	2017-03-31	Italy	Europe	Y												Y											Aquarium	Y	0	0	1	0	0	0	0	0
1038	1040	2016-01-18	2017-03-31	Italy	Europe	N																							Both	Y	0	0	1	0	0	0	0	0
1039	1041	2016-01-18	2017-03-31	Belgium	Europe	Y																	Y						Zoo	Y	1	0	0	1	0	0	1	1
1040	1042	2016-01-18	2017-03-31	Belgium	Europe	Y																	Y						Zoo	Y	0	0	0	0	0	0	1	0
1041	1043	2016-01-18	2017-03-31	Belgium	Europe	Y																	Y						Zoo	Y	1	0	0	0	0	0	1	0
1042	1044	2016-01-18	2017-03-13	Belgium	Europe	Y																	Y						Aquarium	N	0	0	0	0	0	0	0	0
1043	1045	2016-01-18	2017-03-31	Belgium	Europe	Y																	Y						Zoo	Y	1	0	1	0	0	1	0	1
1044	1046	2016-01-18	2017-03-20	Belgium	Europe	Y																	Y						Both	N	0	0	0	0	0	0	0	0
1045	1047	2016-01-18	2017-03-31	Finland	Europe	Y																	Y						Zoo	Y	0	1	0	0	0	0	0	0
1046	1048	2016-01-18	2017-03-13	France	Europe	Y																	Y						Both	N	0	0	0	0	0	0	0	0
1047	1049	2016-01-18	2017-03-31	France	Europe	Y																	Y						Aquarium	N	0	0	0	0	0	0	0	0
1048	1050	2016-01-18	2017-03-31	France	Europe	Y																	Y						Zoo	Y	0	0	0	0	0	1	0	0
1049	1051	2016-01-18	2017-03-13	France	Europe	Y																	Y						Aquarium	N	0	0	0	0	0	0	0	0
1050	1052	2016-01-18	2017-03-31	France	Europe	Y																	Y						Aquarium	Y	0	1	1	0	0	0	0	0
1051	1053	2016-01-19	2017-03-13	Hungary	Europe	Y																	Y						Zoo	N	0	0	0	0	0	0	0	0
1052	1054	2016-01-19	2017-03-31	Hungary	Europe	Y																	Y						Zoo	Y	0	0	1	0	1	0	0	1
1053	1055	2016-01-19	2017-03-31	Hungary	Europe	Y																	Y						Zoo	Y	0	0	0	0	0	1	0	0
1054	1056	2016-01-19	2017-03-13	Hungary	Europe	Y																	Y						Both	Y	0	0	0	0	0	0	0	1
1055	1057	2016-01-19	2017-03-13	Italy	Europe	Y																	Y						Both	N	0	0	0	0	0	0	0	0
1056	1058	2016-01-19	2017-03-31	Italy	Europe	Y																	Y						Both	Y	0	0	0	0	0	1	0	1
1057	1059	2016-01-19	2017-03-13	Latvia	Europe	Y																	Y						Both	N	0	0	0	0	0	0	0	0
1058	1060	2016-01-19	2017-03-31	Luxembourg	Europe	Y																	Y						Both	Y	0	0	1	0	0	0	0	0
1059	1061	2016-01-19	2017-03-31	Netherlands	Europe	Y																	Y						Zoo	Y	1	0	1	0	0	1	0	1
1060	1062	2016-01-19	2017-03-31	Netherlands	Europe	Y																	Y						Zoo	Y	0	0	1	0	0	0	0	0
1061	1063	2016-01-19	2017-03-31	Netherlands	Europe	Y																	Y						Zoo	Y	0	0	1	0	0	1	1	1
1062	1064	2016-01-19	2017-03-31	Netherlands	Europe	Y																	Y						Aquarium	Y	0	0	0	0	0	0	0	1
1063	1065	2016-01-19	2017-03-31	Netherlands	Europe	Y																	Y						Zoo	Y	0	0	1	0	0	0	1	1
1064	1066	2016-01-19	2017-03-31	Netherlands	Europe	Y																	Y						Zoo	Y	1	0	0	0	0	0	0	0
1065	1067	2016-01-19	2017-03-31	Netherlands	Europe	Y																	Y						Both	Y	0	1	1	0	0	1	1	1
1066	1068	2016-01-19	2017-03-31	Netherlands	Europe	Y																	Y						Zoo	Y	1	1	1	0	0	0	0	1
1067	1069	2016-01-19	2017-03-31	Netherlands	Europe	Y																	Y						Zoo	Y	0	0	1	0	0	0	0	0
1068	1070	2016-01-19	2017-04-07	Netherlands	Europe	Y																	Y						Zoo	Y	0	0	0	0	0	0	0	1
1069	1071	2016-01-19	2017-04-07	Norway	Europe	Y																	Y						Aquarium	Y	0	0	1	0	0	0	0	0
1070	1072	2016-01-19	2017-04-07	Poland	Europe	Y																	Y						Zoo	Y	0	0	0	0	0	0	0	1
1071	1073	2016-01-19	2017-03-13	Poland	Europe	Y																	Y						Zoo	N	0	0	0	0	0	0	0	0
1072	1074	2016-01-19	2017-03-13	Poland	Europe	Y																	Y						Both	N	0	0	0	0	0	0	0	0
1073	1075	2016-01-19	2017-04-07	Portugal	Europe	Y																	Y						Zoo	Y	0	0	0	0	0	1	0	1
1074	1076	2016-01-19	2017-03-13	Portugal	Europe	Y																	Y						Aquarium	N	0	0	0	0	0	0	0	0
1075	1077	2016-01-22	2017-04-07	Sweden	Europe	Y																	Y						Both	Y	0	0	0	0	0	1	0	0
1076	1078	2016-01-22	2017-04-07	Sweden	Europe	Y																	Y						Zoo	Y	0	0	1	0	0	0	0	1
1077	1079	2016-01-22	2017-03-13	Sweden	Europe	Y																	Y						Zoo	N	0	0	0	0	0	0	0	0
1078	1080	2016-01-22	2017-04-07	Sweden	Europe	Y																	Y						Zoo	Y	1	1	0	0	0	0	0	0
1079	1081	2016-01-22	2017-04-07	Turkey	Europe	Y																	Y						Zoo	Y	1	0	0	0	0	1	0	0
1080	1082	2016-01-22	2017-03-13	Turkey	Europe	Y																	Y						Zoo	Y	1	0	1	0	0	0	0	0
1081	1083	2016-01-22	2017-03-13	Turkey	Europe	Y																	Y						Zoo	N	0	0	0	0	0	0	0	0
1082	1084	2016-01-22	2017-03-13	United Kingdom	Europe	Y																	Y						Zoo	N	0	0	0	0	0	0	0	0
1083	1085	2016-01-22	2017-04-07	United Kingdom	Europe	Y																	Y						Zoo	Y	1	0	1	0	0	1	0	0
1084	1086	2016-01-22	2017-04-07	United Kingdom	Europe	Y								Y									Y						Zoo	Y	1	1	1	0	0	1	0	1
1085	1087	2016-01-22	2017-04-07	United Kingdom	Europe	Y																	Y						Zoo	Y	1	0	1	0	0	0	0	0
1086	1088	2016-01-22	2017-04-07	United Kingdom	Europe	Y																	Y						Zoo	Y	1	1	0	0	0	1	0	0
1087	1089	2016-01-22	2017-04-07	United Kingdom	Europe	Y																	Y						Zoo	Y	1	1	1	0	0	1	0	0
1088	1090	2016-01-22	2017-03-13	United Kingdom	Europe	Y																	Y						Zoo	Y	1	1	0	0	0	1	0	0
1089	1091	2016-01-22	2017-04-07	United Kingdom	Europe	Y																	Y						Zoo	Y	1	1	0	0	0	1	1	0
1090	1092	2016-01-22	2017-04-07	United Kingdom	Europe	Y																	Y						Zoo	Y	0	0	0	0	0	1	0	0
1091	1093	2016-01-22		Japan	Asia	Y		Y																					Zoo	Y								1
1092	1094	2016-01-22		Japan	Asia	Y		Y																					Zoo	Y					1
1093	1095	2016-01-22	2017-03-13	Japan	Asia	Y		Y																					Zoo	N	0	0	0	0	0	0	0	0
1094	1096	2016-01-23	2017-03-13	Japan	Asia	Y		Y																					Both	N	0	0	0	0	0	0	0	0
1095	1097	2016-01-23		Japan	Asia	Y		Y																					Aquarium	Y			1		1			1
1096	1098	2016-01-23		Japan	Asia	Y		Y																					Aquarium	Y		1	1
1097	1099	2016-01-23		Japan	Asia	Y		Y																					Aquarium	Y			1
1098	1100	2016-01-23		Japan	Asia	Y		Y																					Aquarium	Y		1	1		1			1
1099	1101	2016-01-23	2017-03-13	Japan	Asia	Y		Y																					Aquarium	N	0	0	0	0	0	0	0	0
1100	1102	2016-01-23		Japan	Asia	Y		Y																					Zoo	Y					1
1101	1103	2016-01-23		Japan	Asia	Y		Y																					Zoo	Y		1			1
1102	1104	2016-01-23	2017-03-13	Japan	Asia	Y		Y																					Zoo	Y	0	1	0	0	0	0	0	0
1103	1105	2016-01-23		Japan	Asia	Y		Y																					Zoo	Y		1
1104	1106	2016-01-23		Japan	Asia	Y		Y																					Aquarium	Y			1					1
1105	1107	2016-01-23		Japan	Asia	Y		Y																					Aquarium	Y		1	1
1106	1108	2016-01-23		Japan	Asia	Y		Y																					Aquarium	Y			1					1
1107	1109	2016-01-23	2017-03-13	Japan	Asia	Y		Y																					Aquarium	N	0	0	0	0	0	0	0	0
1108	1110	2016-01-23	2017-03-13	Japan	Asia	Y		Y																					Zoo	N	0	0	0	0	0	0	0	0
1109	1111	2016-01-23		Japan	Asia	Y		Y																					Zoo	Y
1110	1112	2016-01-23		Japan	Asia	Y		Y																					Zoo	Y		1					1	1
1111	1113	2016-01-23		Japan	Asia	Y		Y																					Zoo	Y		1	1
1112	1114	2016-01-23		Japan	Asia	Y		Y																					Zoo	Y			1
1113	1115	2016-01-23		Japan	Asia	Y		Y																					Zoo	Y		1
1114	1116	2016-01-23	2017-03-13	Japan	Asia	Y		Y																					Zoo	N	0	0	0	0	0	0	0	0
1115	1117	2016-01-23		Japan	Asia	Y		Y																					Zoo	Y		1	1		1	1		1
1116	1118	2016-01-23	2017-03-13	Japan	Asia	Y		Y																					Zoo	N	0	0	0	0	0	0	0	0
1117	1119	2016-01-23		Japan	Asia	Y		Y																					Zoo	Y		1	1					1
1118	1121	2016-01-25		Japan	Asia	Y		Y																					Zoo	Y						1
1119	1122	2016-01-25	2017-03-13	Japan	Asia	Y		Y																					Zoo	Y	0	0	0	0	0	1	0	0
1120	1123	2016-01-25	2017-03-13	Japan	Asia	Y		Y																					Zoo	N	0	0	0	0	0	0	0	0
1121	1124	2016-01-25		Japan	Asia	Y		Y																					Zoo	Y								1
1122	1125	2016-01-25	2017-03-13	Japan	Asia	Y		Y																					Both	N	0	0	0	0	0	0	0	0
1123	1126	2016-01-25	2017-03-13	Japan	Asia	Y		Y																					Zoo	N	0	0	0	0	0	0	0	0
1124	1127	2016-01-25	2017-03-13	Japan	Asia	Y		Y																					Zoo	N	0	0	0	0	0	0	0	0
1125	1128	2016-01-25	2017-03-13	Japan	Asia	Y		Y																					Zoo	N	0	0	0	0	0	0	0	0
1126	1129	2016-01-25	2017-03-13	Japan	Asia	Y		Y																					Zoo	N	0	0	0	0	0	0	0	0
1127	1130	2016-01-25		Japan	Asia	Y		Y																					Zoo	Y								1
1128	1131	2016-01-25	2017-03-20	Japan	Asia	Y		Y																					Zoo	N	0	0	0	0	0	0	0	0
1129	1132	2016-01-25		Japan	Asia	Y		Y																					Zoo	Y		1	1	1				1
1130	1133	2016-01-25	2017-03-20	Japan	Asia	Y		Y																					Zoo	N	0	0	0	0	0	0	0	0
1131	1134	2016-01-25		Japan	Asia	Y		Y																					Aquarium	Y								1
1132	1135	2016-01-25		Japan	Asia	Y		Y																					Aquarium	Y			1
1133	1136	2016-01-25		Japan	Asia	Y		Y																					Aquarium	Y								1
1134	1137	2016-01-25		Japan	Asia	Y		Y																					Aquarium	Y		1	1					1
1135	1138	2016-01-25		Japan	Asia	Y		Y																					Aquarium	Y		1	1					1
1136	1139	2016-01-25		Japan	Asia	Y		Y																					Aquarium	Y		1	1	1	1	1		1
1137	1140	2016-01-25		Japan	Asia	Y		Y																					Aquarium	Y			1
1138	1141	2016-01-25		Japan	Asia	Y		Y																					Aquarium	Y			1		1			1
1139	1142	2016-01-25		Japan	Asia	Y		Y																					Aquarium	Y		1	1	1	1	1		1
1140	1143	2016-01-25		Japan	Asia	Y		Y																					Aquarium	Y		1	1		1			1
1141	1144	2016-01-25		Japan	Asia	Y		Y																					Aquarium	Y								1
1142	1145	2016-01-25	2017-03-13	Japan	Asia	Y		Y																					Aquarium	N	0	0	0	0	0	0	0	0
1143	1146	2016-01-25		Japan	Asia	Y		Y																					Aquarium	Y		1	1					1
1144	1147	2016-01-25	2017-03-13	Japan	Asia	Y		Y																					Both	Y	0	1	1	0	0	0	0	0
1145	1148	2016-01-28		Japan	Asia	Y		Y																					Zoo	Y		1			1
1146	1149	2016-01-28	2017-03-13	Japan	Asia	Y		Y																					Zoo	N	0	0	0	0	0	0	0	0
1147	1150	2016-01-28		Japan	Asia	Y		Y																					Zoo	Y			1
1148	1151	2016-01-28	2017-03-13	Japan	Asia	Y		Y																					Zoo	N	0	0	0	0	0	0	0	0
1149	1152	2016-01-28		Japan	Asia	Y		Y																					Aquarium	Y			1		1			1
1150	1153	2016-01-28		Japan	Asia	Y		Y																					Aquarium	Y								1
1151	1154	2016-01-28		Japan	Asia	Y		Y																					Aquarium	Y			1
1152	1155	2016-01-28		Japan	Asia	Y		Y																					Aquarium	Y			1
1153	1156	2016-01-28		Japan	Asia	Y		Y																					Aquarium	Y		1	1		1			1
1154	1157	2016-01-28		Japan	Asia	Y		Y																					Aquarium	Y		1	1		1			1
1155	1158	2016-01-28		Japan	Asia	Y		Y																					Zoo	Y		1			1	1
1156	1159	2016-01-28	2017-03-13	Japan	Asia	Y		Y																					Both	N	0	0	0	0	0	0	0	0
1157	1160	2016-01-28		Japan	Asia	Y		Y																					Zoo	Y		1			1
1158	1161	2016-01-28		Japan	Asia	Y		Y																					Zoo	Y			1
1159	1162	2016-01-28	2017-03-13	Japan	Asia	Y		Y																					Zoo	N	0	0	0	0	0	0	0	0
1160	1163	2016-01-28	2017-03-13	Japan	Asia	Y		Y																					Zoo	N	0	0	0	0	0	0	0	0
1161	1164	2016-01-28		Japan	Asia	Y		Y																					Zoo	Y		1				1		1
1162	1165	2016-01-28	2017-03-20	Japan	Asia	Y		Y																					Both	N	0	0	0	0	0	0	0	0
1163	1166	2016-01-28		Japan	Asia	Y		Y																					Zoo	Y		1
1164	1167	2016-01-28		Japan	Asia	Y		Y																					Zoo	Y		1					1
1165	1168	2016-01-28		Japan	Asia	Y		Y																					Zoo	Y		1	1
1166	1169	2016-01-28	2017-03-20	Japan	Asia	Y		Y																					Zoo	N	0	0	0	0	0	0	0	0
1167	1170	2016-01-28	2017-03-13	Japan	Asia	Y		Y																					Both	Y	0	0	1	0	0	0	0	0
1168	1171	2016-01-28		Japan	Asia	Y		Y																					Zoo	Y		1
1169	1172	2016-01-28		Japan	Asia	Y		Y																					Zoo	Y			1			1
1170	1173	2016-01-28	2017-03-13	Japan	Asia	Y		Y																					Zoo	N	0	0	0	0	0	0	0	0
1171	1174	2016-01-28		Japan	Asia	Y		Y																					Aquarium	Y		1				1		1
1172	1175	2016-01-28		Japan	Asia	Y		Y																					Aquarium	Y		1	1					1
1173	1176	2016-01-28	2017-03-20	Japan	Asia	Y		Y																					Aquarium	Y	0	1	1	0	0	0	0	1
1174	1177	2016-01-28	2017-03-13	Japan	Asia	Y		Y																					Aquarium	N	0	0	0	0	0	0	0	0
1175	1178	2016-01-28		Japan	Asia	Y		Y																					Aquarium	Y			1					1
1176	1179	2016-01-28	2017-03-20	Japan	Asia	Y		Y																					Aquarium	N	0	0	0	0	0	0	0	0
1177	1180	2016-01-28	2017-03-20	Japan	Asia	Y		Y																					Aquarium	Y	1	1	1	0	0	0	0	1
1178	1181	2016-01-28		Japan	Asia	Y		Y																					Aquarium	Y			1		1			1
1179	1182	2016-01-28		Japan	Asia	Y		Y																					Aquarium	Y		1						1
1180	1183	2016-01-30	2017-03-13	Japan	Asia	Y		Y																					Zoo	N	0	0	0	0	0	0	0	0
1181	1184	2016-01-30	2017-03-13	Japan	Asia	Y		Y																					Both	N	0	0	0	0	0	0	0	0
1182	1185	2016-01-30		Japan	Asia	Y		Y																					Both	Y		1	1	1	1	1	1	1
1183	1186	2016-01-30	2017-03-20	Japan	Asia	Y		Y																					Zoo	N	0	0	0	0	0	0	0	0
1184	1187	2016-01-30		Japan	Asia	Y		Y																					Zoo	Y		1	1			1	1	1
1185	1188	2016-01-30		Japan	Asia	Y		Y																					Both	Y		1	1		1			1
1186	1189	2016-01-30		Japan	Asia	Y		Y																					Zoo	Y			1
1187	1190	2016-01-30	2017-03-13	Japan	Asia	Y		Y																					Zoo	N	0	0	0	0	0	0	0	0
1188	1191	2016-01-30		Japan	Asia	Y		Y																					Zoo	Y		1	1	1	1	1		1
1189	1192	2016-01-31	2017-03-13	Japan	Asia	Y		Y																					Zoo	N	0	0	0	0	0	0	0	0
1190	1193	2016-01-31		Japan	Asia	Y		Y																					Aquarium	Y			1
1191	1194	2016-01-31		Japan	Asia	Y		Y																					Aquarium	Y			1					1
1192	1195	2016-01-31		Japan	Asia	Y		Y																					Aquarium	Y			1					1
1193	1196	2016-02-01		Japan	Asia	Y		Y																					Aquarium	Y			1
1194	1197	2016-02-01		Japan	Asia	Y		Y																					Aquarium	Y			1	1	1	1		1
1195	1198	2016-02-01		Japan	Asia	Y		Y																					Aquarium	Y		1			1			1
1196	1199	2016-02-01		Japan	Asia	Y		Y																					Aquarium	Y		1	1
1197	1200	2016-02-01		Japan	Asia	Y		Y																					Aquarium	Y		1	1					1
1198	1201	2016-02-01		Japan	Asia	Y		Y																					Aquarium	Y		1	1
1199	1202	2016-02-01		Japan	Asia	Y		Y																					Aquarium	Y			1
1200	1203	2016-02-01		Japan	Asia	Y		Y																					Aquarium	Y			1
1201	1204	2016-02-01		Japan	Asia	Y		Y																					Zoo	Y		1			1
1202	1205	2016-02-01	2017-03-13	Japan	Asia	Y		Y																					Zoo	N	0	0	0	0	0	0	0	0
1203	1206	2016-02-01	2017-03-13	Japan	Asia	Y		Y																					Zoo	N	0	0	0	0	0	0	0	0
1204	1207	2016-02-01	2017-03-13	Japan	Asia	Y		Y																					Zoo	N	0	0	0	0	0	0	0	0
1205	1208	2016-02-01		Japan	Asia	Y		Y																					Zoo	Y		1	1
1206	1209	2016-02-01		Japan	Asia	Y		Y																					Zoo	Y		1	1			1	1	1
1207	1210	2016-02-01	2017-03-13	Japan	Asia	Y		Y																					Aquarium	N	0	0	0	0	0	0	0	0
1208	1211	2016-02-01		Japan	Asia	Y		Y																					Aquarium	Y			1					1
1209	1212	2016-02-01		Japan	Asia	Y		Y																					Aquarium	Y			1					1
1210	1213	2016-02-01		Japan	Asia	Y		Y																					Aquarium	Y			1					1
1211	1214	2016-02-01	2017-03-13	Japan	Asia	Y		Y																					Aquarium	N	0	0	0	0	0	0	0	0
1212	1215	2016-02-01		Japan	Asia	Y		Y																					Zoo	Y		1
1213	1216	2016-02-01	2017-03-20	Japan	Asia	Y		Y																					Zoo	N	0	0	0	0	0	0	0	0
1214	1217	2016-02-01	2017-03-13	Japan	Asia	Y		Y																					Both	N	0	0	0	0	0	0	0	0
1215	1218	2016-02-01	2017-03-13	Japan	Asia	Y		Y																					Both	N	0	0	0	0	0	0	0	0
1216	1219	2016-02-01		Japan	Asia	Y		Y																					Aquarium	Y		1	1					1
1217	1220	2016-02-01		Japan	Asia	Y		Y																					Aquarium	Y			1
1218	1221	2016-02-01		Japan	Asia	Y		Y																					Aquarium	Y			1
1219	1222	2016-02-01		Japan	Asia	Y		Y																					Zoo	Y		1				1
1220	1223	2016-02-01		Japan	Asia	Y		Y																					Zoo	Y						1
1221	1224	2016-02-01		Japan	Asia	Y		Y																					Zoo	Y		1				1
1222	1225	2016-02-01		Japan	Asia	Y		Y																					Zoo	Y		1	1				1
1223	1226	2016-02-01		Japan	Asia	Y		Y																					Zoo	Y					1			1
1224	1227	2016-02-01		Japan	Asia	Y		Y																					Zoo	Y		1
1225	1228	2016-02-01		Japan	Asia	Y		Y																					Zoo	Y			1
1226	1229	2016-02-01		Japan	Asia	Y		Y																					Zoo	Y			1			1
1227	1230	2016-02-02	2017-03-13	Japan	Asia	Y		Y																					Zoo	N	0	0	0	0	0	0	0	0
1228	1231	2016-02-02		Japan	Asia	Y		Y																					Zoo	Y					1	1
1229	1232	2016-02-02		Japan	Asia	Y		Y																					Zoo	Y			1
1230	1233	2016-02-02		Japan	Asia	Y		Y																					Zoo	Y		1	1			1
1231	1234	2016-02-02		Japan	Asia	Y		Y																					Zoo	Y			1			1
1232	1235	2016-02-02		Japan	Asia	Y		Y																					Aquarium	Y		1	1			1		1
1233	1236	2016-02-02		Japan	Asia	Y		Y																					Aquarium	Y			1					1
1234	1237	2016-02-02		Japan	Asia	Y		Y																					Aquarium	Y			1					1
1235	1238	2016-02-02		Japan	Asia	Y		Y																					Aquarium	Y		1	1		1
1236	1239	2016-02-02		Japan	Asia	Y		Y																					Aquarium	Y		1	1					1
1237	1240	2015-11-25	2017-03-17	Germany	Europe	Y				Y																			Zoo	N	0	0	0	0	0	0	0	0
1238	1241	2015-11-25	2017-03-17	Germany	Europe	Y				Y																			Zoo	N	0	0	0	0	0	0	0	0
1239	1242	2015-11-25	2017-03-17	Germany	Europe	Y				Y																			Zoo	N	0	0	0	0	0	0	0	0
1240	1243	2015-12-23	2017-03-20	Australia	Oceania	Y																				Y			Zoo	N	0	0	0	0	0	0	0	0
1241	1244	2015-12-29	2017-03-20	Singapore	Asia	Y																				Y			Zoo	N	0	0	0	0	0	0	0	0
